# Supplementary material for: Climatic niche divergence and long-distance dispersal contributed to the pantropical intercontinental disjunctions of a liana lineage (Uncaria, Rubiaceae)
Source: Plant Divers. 2025 May 9;47(5):772–83. doi: 10.1016/j.pld.2025.05.001 (PMC12496531; doi:10.1016/j.pld.2025.05.001)
Supplement: Multimedia component 2 [file mmc2.csv]

Table S6. Occurrences and environmental factors of 17 sampled species in Uncaria
Number	species	clade	longitude	latitude	bio1	bio2	bio3	bio4	bio5	bio6	bio7	bio8	bio9	bio10	bio11	bio12	bio13	bio14	bio15	bio16	bio17	bio18	bio19	wind speed	downward surface shortwave radiation	vapor pressure	organic carbon content	soil pH in water	sand content	soil texture classification by USDA	total nitrogen content
1	U.hirsuta	Clade1	107.648889	21.610278	19.23349953	6.273666859	33.14490128	483.5817871	27.45199966	8.524000168	18.9279995	24.41066933	14.04533005	24.41066933	12.73999977	1837	376	26	84.72837067	1008	96	1008	108	2.700000048	124.8000031	1.100000024	1.203999996	5.099999905	59	10	1.029999971
2	U.hirsuta	Clade1	100.452547	21.957355	20.04133034	12.07933044	52.21012115	344.6960144	29.9640007	6.828000069	23.13599968	22.84333038	16.73467064	23.26799965	15.17066956	1576	313	15	83.77805328	831	54	687	64	1.5	173.3000031	1.200000048	1.208999991	5.199999809	50	10	0.949999988
3	U.hirsuta	Clade1	120.844444	22.077778	23.23682976	4.807666779	37.54816818	289.4030151	29.13599968	16.33200073	12.8039999	26.36599922	19.76799965	26.36599922	19.30732918	2658	576	43	89.0220871	1495	161	1495	167	3.900000095	138.3000031	1.700000048	1.361999989	4.5	66	10	0.910000026
4	U.hirsuta	Clade1	107.07	22.13	22.72883034	7.766333103	35.78955078	527.7473145	32.50799942	10.80799961	21.70000076	28.42399979	16.8939991	28.42399979	15.6353302	1367	247	23	76.033638	711	84	711	88	1.600000024	121.3000031	1.200000048	1.43599999	6.300000191	38	9	1.399999976
5	U.hirsuta	Clade1	120.866822	22.217358	22.75867081	4.823332787	36.61808014	303.1592102	28.80800056	15.63599968	13.17199993	25.83732986	19.16132927	26.03466988	18.62467003	2906	650	48	92.61372375	1668	164	1665	165	3.900000095	136.3999939	1.600000024	1.361999989	4.5	66	10	0.910000026
6	U.hirsuta	Clade1	120.881944	22.341944	24.01862907	5.148038864	37.25698853	314.4584961	30.43530083	16.61764908	13.81764984	27.47549057	19.76667023	27.47549057	19.76667023	2432	503	42	84.94705963	1308	143	1308	143	4	138.6000061	1.700000048	1.159000039	5.300000191	54	11	0.939999998
7	U.hirsuta	Clade1	106.817838	22.391288	22.38866997	7.953999996	36.4260788	529.6851807	32.23600006	10.39999962	21.83600044	28.07732964	15.25	28.07732964	15.25	1322	233	21	74.38661194	672	82	672	82	1.700000048	118	1.200000048	1.50999999	5.900000095	41	9	1.330000043
8	U.hirsuta	Clade1	111.031652	22.446542	21.3228302	7.727665901	35.18333054	524.1312866	30.89999962	8.93599987	21.9640007	26.30867004	15.73066998	26.92066956	14.22933006	1804	311	24	73.16911316	835	102	806	129	1.700000048	134.1999969	1.100000024	1.327999949	5.199999809	53	11	1.129999995
9	U.hirsuta	Clade1	107.83	22.46	22.21982956	7.724999905	34.2723999	563.8308716	32.19599915	9.656000137	22.54000092	28.31933022	16.12199974	28.31933022	14.6420002	1630	295	31	76.76309967	863	113	863	117	1.899999976	123.1999969	1.100000024	1.208999991	5.199999809	50	10	0.949999988
10	U.hirsuta	Clade1	114.180725	22.466993	21.82567024	6.140666008	30.78953934	513.585083	30.68400002	10.73999977	19.94400024	27.40867043	16.65732956	27.40867043	15.0273304	2071	371	27	77.4758606	1040	94	1040	107	3.5	121.3000031	1.200000048	1.208999991	5.199999809	50	10	0.949999988
11	U.hirsuta	Clade1	99.62	22.63	20.15016937	11.86233044	51.46794891	368.6777954	29.54000092	6.492000103	23.04800034	23.62133026	16.34600067	23.62133026	14.91067028	1482	294	10	86.8216629	809	35	809	43	1.200000048	173.6000061	1.100000024	1.208999991	5.199999809	50	10	0.949999988
12	U.hirsuta	Clade1	120.995047	22.682791	21.38800049	5.18599987	35.79513931	334.3666992	28.00399971	13.51599979	14.48799992	24.83732986	16.83132935	25.03866959	16.83132935	2803	548	53	81.80534363	1502	178	1439	178	4.300000191	128.5	1.5	3.029000044	5.099999905	35	5	2.25
13	U.hirsuta	Clade1	110.62108	22.845607	21.95433044	7.676667213	33.3015213	577.9003296	32.30400085	9.251999855	23.05200005	27.43199921	15.77532959	28.18400002	14.20866966	1603	272	29	68.05555725	726	113	692	146	1.799999952	128.6000061	1.100000024	1.43599999	6.300000191	38	9	1.399999976
14	U.hirsuta	Clade1	106.975369	22.855706	20.73349953	6.997666836	32.99541092	544.8843994	30.19599915	8.987999916	21.20800018	26.67000008	14.80932999	26.67000008	13.38132954	1522	284	27	81.28740692	834	92	834	105	1.899999976	116.0999985	1.100000024	1.50999999	5.900000095	41	9	1.330000043
15	U.hirsuta	Clade1	120.530278	22.904444	23.68499947	6.691332817	38.82183838	382.9754028	31.15200043	13.91600037	17.23600006	27.69000053	19.63199997	27.69000053	18.40800095	2577	624	16	107.0827026	1646	56	1646	69	2.400000095	145.1999969	1.600000024	1.43599999	6.300000191	38	9	1.399999976
16	U.hirsuta	Clade1	113.421667	23.061667	22.17082977	7.19166708	31.80464935	569.0609741	32.34799957	9.736000061	22.61199951	27.3853302	16.33666992	28.39732933	14.65466976	1687	273	34	66.33354187	774	115	743	143	2.099999905	110.3000031	1.100000024	1.43599999	6.300000191	38	9	1.399999976
17	U.hirsuta	Clade1	106.42	23.13	20.16583061	6.985667229	33.82561874	532.7313843	29.20800018	8.555999756	20.65200043	25.95332909	14.11999989	25.95332909	12.92133045	1512	298	19	87.69611359	870	80	870	80	1.899999976	114.5	1	1.50999999	5.900000095	41	9	1.330000043
18	U.hirsuta	Clade1	99.25	23.15	19.71100044	12.47799969	51.80173111	390.1463013	29.40800095	5.320000172	24.08799934	23.45266914	15.6893301	23.45266914	14.21732998	1440	293	11	87.12284851	794	37	794	45	1.299999952	168.8000031	1	3.029000044	5.099999905	35	5	2.25
19	U.hirsuta	Clade1	112.57	23.17	21.8398304	7.182332993	31.28738976	584.421875	32.41600037	9.460000038	22.95599937	27.27066994	15.77933025	28.23332977	14.09599972	1770	302	38	65.97107697	805	124	752	152	1.799999952	115.8000031	1.100000024	1.43599999	6.300000191	38	9	1.399999976
20	U.hirsuta	Clade1	114.28	23.18	22.13616943	7.455667019	32.60874939	567.307373	32.26800156	9.403999329	22.86400032	28.30599976	16.20667076	28.30599976	14.60066986	1826	309	33	68.74432373	842	114	842	146	1.899999976	117.6999969	1.100000024	1.43599999	6.300000191	38	9	1.399999976
21	U.hirsuta	Clade1	105.822072	23.258134	18.67000008	7.556000233	36.81542969	507.6546936	27.89999962	7.375999928	20.52400017	24.16333008	11.76733017	24.16333008	11.76733017	1430	293	15	87.02729034	813	59	813	59	1.899999976	114.1999969	1	2.036999941	5.300000191	40	9	1.539999962
22	U.hirsuta	Clade1	106.62	23.33	20.2595005	7.148334026	33.7503891	542.3248291	29.62800026	8.447999954	21.18000031	26.1693306	12.89933014	26.1693306	12.89933014	1475	282	20	85.94835663	838	80	838	80	2	114.5	1	1.43599999	6.300000191	38	9	1.399999976
23	U.hirsuta	Clade1	114.269636	23.376591	21.1079998	7.371333122	31.89949036	574.7730103	31.42399979	8.315999985	23.1079998	26.3986702	15.06733036	27.38800049	13.48066998	1828	314	34	67.4839325	838	118	796	158	1.899999976	116.8000031	1	1.43599999	6.300000191	38	9	1.399999976
24	U.hirsuta	Clade1	121.332222	23.497222	19.74267006	5.624666214	36.39147949	350.1111145	27.04800034	11.59200001	15.45600033	23.48533058	15.08199978	23.69466972	15.08199978	2173	320	61	57.68156815	930	211	869	211	4.400000095	117.9000015	1.299999952	3.029000044	5.099999905	35	5	2.25
25	U.hirsuta	Clade1	120.783333	23.533333	14.70499992	5.847332954	38.3783989	332.7167969	21.33600044	6.099999905	15.23600006	18.23332977	11.19332981	18.23332977	10.09333038	2407	476	37	78.71882629	1249	113	1249	154	3.099999905	126.5999985	0.899999976	2.644000053	5.199999809	44	9	2.319999933
26	U.hirsuta	Clade1	120.549444	23.578611	21.87317085	6.468332767	35.72085953	423.807312	30.10000038	11.99199963	18.1079998	26.46533012	17.54133034	26.46533012	16.17000008	2255	480	17	94.39037323	1342	71	1342	108	1.899999976	139.3999939	1.399999976	1.463000059	5.199999809	45	5	1.139999986
27	U.hirsuta	Clade1	120.677047	23.595697	18.6883297	5.855999947	37.20457077	355.9822083	25.73200035	9.991999626	15.73999977	22.49666977	15.00866985	22.49666977	13.84200001	2447	478	21	88.42386627	1360	81	1360	128	2.400000095	132.5	1.200000048	2.036999941	5.300000191	40	9	1.539999962
28	U.hirsuta	Clade1	108.232005	23.636406	20.74517059	7.15766716	30.39607048	619.958374	31.57999992	8.032000542	23.54800034	27.60932922	14.3039999	27.60932922	12.56200027	1740	302	42	68.07093048	848	141	848	198	1.899999976	113.1999969	1	1.50999999	5.900000095	41	9	1.330000043
29	U.hirsuta	Clade1	121.40506	23.640291	21.55783081	5.839000225	35.67325974	377.4245911	29.48800087	13.11999989	16.36800003	25.69667053	16.61932945	25.88666916	16.61932945	2250	355	62	57.22718048	943	211	842	211	3.700000048	119.8000031	1.399999976	3.029000044	5.099999905	35	5	2.25
30	U.hirsuta	Clade1	120.905556	23.921389	20.11017036	6.210999966	36.84741974	383.2351074	27.86800003	11.01200008	16.8560009	24.3133297	16.23999977	24.3133297	15.00199986	2508	500	25	83.31787109	1342	106	1342	167	2.400000095	133.1000061	1.200000048	3.029000044	5.099999905	35	5	2.25
31	U.hirsuta	Clade1	112.199131	23.932672	21.32850075	8.265666962	32.87854004	626.5314941	32.98400116	7.843999863	25.13999939	24.84600067	14.71133041	28.23867035	13.02799988	1624	290	37	64.18927765	753	125	629	168	1.899999976	113.5	1	1.208999991	5.199999809	50	10	0.949999988
32	U.hirsuta	Clade1	120.8333	23.9333	20.03967094	6.067334175	36.27920151	385.088501	27.72800064	11.00399971	16.72400093	24.25333023	16.16799927	24.25333023	14.9053297	2490	497	22	84.5091629	1352	103	1352	167	2.299999952	132.3000031	1.200000048	1.728999972	5.099999905	58	11	1.590000033
33	U.hirsuta	Clade1	121.114444	24.014444	17.54232979	5.984000206	36.97478867	364.1896057	24.95599937	8.772000313	16.18400002	20.84000015	13.82332993	21.51600075	12.64733028	2321	392	41	66.62326813	1064	148	1038	208	2.599999905	125.6999969	1.100000024	2.644000053	5.199999809	44	9	2.319999933
34	U.hirsuta	Clade1	120.745262	24.041272	21.6978302	6.456999779	34.96318054	437.4155884	30.3239994	11.85599995	18.46800041	26.52267075	20.1060009	26.52267075	15.93533039	1994	380	19	80.43536377	1063	87	1063	155	2.200000048	138	1.399999976	1.728999972	5.099999905	58	11	1.590000033
35	U.hirsuta	Clade1	120.974167	24.069167	19.57732964	6.118000031	36.51229095	385.0372925	27.36000061	10.60400009	16.75600052	23.80867004	15.73132992	23.80867004	14.45932961	2484	498	28	79.78952026	1289	118	1289	183	2.099999905	130.5	1.200000048	2.036999941	5.300000191	40	9	1.539999962
36	U.hirsuta	Clade1	121.027222	24.075278	16.95982933	5.817667007	36.6906395	359.9088135	24.21999931	8.36400032	15.85599995	20.90800095	13.31466961	20.90800095	12.13399982	2402	412	37	70.04924011	1130	138	1130	203	2.599999905	125.5	1	2.036999941	5.300000191	40	9	1.539999962
37	U.hirsuta	Clade1	107.25	24.15	20.67816925	7.90766716	33.06433105	606.7474976	31.81200027	7.895999908	23.91600037	27.42933083	12.59333038	27.42933083	12.59333038	1437	265	28	75.837883	749	101	749	101	1.899999976	109.9000015	1	1.208999991	5.199999809	50	10	0.949999988
38	U.hirsuta	Clade1	110.235565	24.175587	15.71850014	7.214334011	29.79159927	635.1541748	26.7159996	2.5	24.2159996	21.70266914	9.152667046	22.81266975	7.395999908	1721	312	39	65.52026367	795	136	704	183	2.5	109.1999969	0.699999988	2.036999941	5.300000191	40	9	1.539999962
39	U.hirsuta	Clade1	120.946389	24.2775	17.03116989	5.846333981	35.09204102	388.4525146	24.73600006	8.076000214	16.65999985	21.31533051	13.11532974	21.31533051	11.8673296	2580	466	34	75.16893768	1307	131	1307	203	3.5	125.5999985	1	2.036999941	5.300000191	40	9	1.539999962
40	U.hirsuta	Clade1	106.228821	24.29207	20.5011692	8.335000038	36.11978149	565.9470215	31.11599922	8.039999962	23.07600021	26.7159996	12.85466957	26.7159996	12.85466957	1253	242	11	85.18408203	705	52	705	52	1.799999952	111.6999969	1.100000024	1.208999991	5.199999809	50	10	0.949999988
41	U.hirsuta	Clade1	120.773889	24.301667	20.83849907	6.742332935	35.22639847	449.6270142	29.84399986	10.70400047	19.13999939	25.85466957	19.19400024	25.85466957	15.00267029	2158	406	18	78.1697464	1116	85	1116	174	3.200000048	133.1000061	1.299999952	1.43599999	6.300000191	38	9	1.399999976
42	U.hirsuta	Clade1	121.116667	24.316667	8.817667007	6.079332829	36.60485077	369.0325928	16.18400002	-0.423999995	16.6079998	12.13799953	5.100667	12.90933037	3.871332884	3500	529	60	59.23965073	1471	245	1418	372	6.199999809	113.0999985	0.600000024	1.50999999	5.900000095	41	9	1.330000043
43	U.hirsuta	Clade1	114.13	24.35	20.75317001	8.612999916	32.71421814	642.0009155	32.9640007	6.636000156	26.32799911	24.21666908	13.96067047	28.01199913	12.39667034	1741	309	34	66.3997879	835	126	664	180	1.700000048	116.5999985	0.899999976	1.208999991	5.199999809	50	10	0.949999988
44	U.hirsuta	Clade1	120.94197	24.35001	18.34667015	6.161333084	35.43439865	404.6109924	26.45599937	9.06799984	17.38800049	22.83732986	14.32866955	22.83732986	13.03466988	2548	472	30	76.32171631	1308	124	1308	199	3	127.8000031	1.100000024	1.159000039	5.300000191	54	11	0.939999998
45	U.hirsuta	Clade1	106.006265	24.388378	19.1751709	8.227000237	36.16582108	558.2633057	29.44400024	6.696000099	22.74799919	25.28800011	11.60466957	25.28800011	11.60466957	1222	255	8	89.00932312	709	44	709	44	1.799999952	109.4000015	1	3.029000044	5.099999905	35	5	2.25
46	U.hirsuta	Clade1	121.640556	24.389444	18.64299965	5.345333099	31.93149948	407.7814026	26.89599991	10.15600014	16.73999977	21.88067055	13.34399986	23.33532906	13.34399986	2584	414	84	52.02098846	1085	286	834	286	4.300000191	116.0999985	1.200000048	2.644000053	5.199999809	44	9	2.319999933
47	U.hirsuta	Clade1	113.987821	24.399048	19.09749985	8.070332527	31.6980896	633.2664795	30.90800095	5.447999954	25.45999908	22.53733063	12.43733025	26.26399994	10.86600018	1758	309	35	66.03093719	840	123	665	184	1.899999976	114.8000031	0.899999976	1.327999949	5.199999809	53	11	1.129999995
48	U.hirsuta	Clade1	121.595039	24.433636	17.81933022	5.444666862	32.40102005	405.9558105	26.0359993	9.232000351	16.80400085	21.03000069	12.53067017	22.47800064	12.53067017	2648	412	95	49.0130806	1082	315	872	315	4.099999905	115.1999969	1.100000024	3.029000044	5.099999905	35	5	2.25
49	U.hirsuta	Clade1	120.95251	24.46739	18.93182945	5.850999832	32.68714905	436.0862122	27.47200012	9.57199955	17.89999962	23.83600044	14.62333012	23.83600044	13.27200031	2465	432	29	73.46295929	1237	127	1237	207	3.900000095	127.1999969	1.200000048	3.029000044	5.099999905	35	5	2.25
50	U.hirsuta	Clade1	121.007409	24.474654	15.17683029	5.559000015	33.16033936	399.7435913	22.90399933	6.139999866	16.76399994	19.61866951	11.16267014	19.61866951	9.876667023	2541	402	47	63.80186081	1171	175	1171	253	4.699999809	121.5	0.899999976	2.036999941	5.300000191	40	9	1.539999962
51	U.hirsuta	Clade1	120.899453	24.533944	19.98133087	5.972667217	31.98044014	459.8241882	28.97599983	10.30000019	18.6760006	25.19667053	18.26132965	25.19667053	14.06466961	2299	394	26	71.02559662	1126	123	1126	209	3.700000048	126.4000015	1.200000048	1.463000059	5.199999809	45	5	1.139999986
52	U.hirsuta	Clade1	120.986128	24.552643	19.42650032	5.896333218	31.98271942	452.4238892	28.31599998	9.880000114	18.43600082	24.57066917	15.01333046	24.57066917	13.60266972	2429	403	34	68.79566193	1172	142	1172	225	3.799999952	124.5999985	1.200000048	1.159000039	5.300000191	54	11	0.939999998
53	U.hirsuta	Clade1	109.996833	24.638094	18.97800064	7.181334019	27.88651085	695.0145264	31.12400055	5.372000217	25.75200081	22.67466927	11.85200024	26.80867004	9.963999748	1791	349	44	69.60327148	878	150	710	200	1.899999976	106.3000031	0.800000012	1.327999949	5.199999809	53	11	1.129999995
54	U.hirsuta	Clade1	121.025836	24.650933	20.49517059	6.148334026	31.81707954	477.9874878	29.89599991	10.57199955	19.3239994	25.95599937	15.93000031	25.95599937	14.41399956	2180	339	38	59.84016037	955	156	955	242	3.099999905	124.3000031	1.299999952	3.029000044	5.099999905	35	5	2.25
55	U.hirsuta	Clade1	121.102222	24.655556	19.32749939	5.887000084	31.74612045	456.1590881	28.29999924	9.755999565	18.54400063	24.53000069	14.90132999	24.53000069	13.47999954	2469	405	47	61.94113159	1122	175	1122	254	3.299999952	122.4000015	1.200000048	3.029000044	5.099999905	35	5	2.25
56	U.hirsuta	Clade1	121.56129	24.66854	18.37800026	5.336666107	31.00550079	426.4439087	26.94400024	9.732000351	17.21199989	23.17267036	12.92467022	23.33933067	12.92467022	2969	437	118	46.64791107	1189	386	1055	386	4.400000095	111.5999985	1.200000048	1.159000039	5.300000191	54	11	0.939999998
57	U.hirsuta	Clade1	105.334672	24.68123	16.84432983	8.416000366	37.02270126	546.1090698	26.97200012	4.239999771	22.73200035	22.78199959	9.373999596	22.78199959	9.373999596	1308	255	14	84.28513336	728	61	728	61	1.799999952	109.5999985	0.899999976	2.036999941	5.300000191	40	9	1.539999962
58	U.hirsuta	Clade1	121.138715	24.68762	19.44549942	5.975667	31.94177055	459.6856079	28.52000046	9.812000275	18.70800018	24.70000076	15.0093298	24.70000076	13.57199955	2470	401	52	59.23735809	1094	186	1094	265	3.5	122.1999969	1.200000048	1.463000059	5.199999809	45	5	1.139999986
59	U.hirsuta	Clade1	121.268057	24.692645	16.38817024	5.533667088	31.94219971	423.3353882	24.62800026	7.303999901	17.3239994	21.05599976	12.20333004	21.19466972	10.86933041	2547	435	71	56.44086838	1088	228	1085	282	3.900000095	120.3000031	1	2.036999941	5.300000191	40	9	1.539999962
60	U.hirsuta	Clade1	121.189597	24.697247	18.94249916	5.844334126	31.88050079	450.526886	27.80800056	9.475999832	18.33200073	24.08200073	14.58533001	24.08200073	13.16532993	2544	423	58	58.91699982	1122	197	1122	269	3.700000048	121.9000015	1.200000048	1.463000059	5.199999809	45	5	1.139999986
61	U.hirsuta	Clade1	121.676549	24.720967	21.69516945	5.790999889	31.74194908	453.4342957	31.05599976	12.81200027	18.24399948	25.37266922	16.02599907	27.04599953	16.02599907	3050	390	152	34.17485046	1077	488	1001	488	3.299999952	114.5999985	1.399999976	1.43599999	6.300000191	38	9	1.399999976
62	U.hirsuta	Clade1	121.258937	24.75061	18.59967041	5.53000021	30.56599998	454.1408997	27.47200012	9.380000114	18.09199905	23.79999924	14.22799969	23.79999924	12.78600025	2621	427	73	54.00267029	1099	237	1099	299	3.400000095	120.3000031	1.200000048	1.159000039	5.300000191	54	11	0.939999998
63	U.hirsuta	Clade1	121.352288	24.751074	18.63599968	5.576000214	30.87486076	453.2618103	27.47999954	9.420000076	18.05999947	23.69932938	14.25467014	23.82332993	12.82199955	2704	430	83	51.94430161	1114	266	1096	309	3.5	120.6999969	1.200000048	1.728999972	5.099999905	58	11	1.590000033
64	U.hirsuta	Clade1	121.492935	24.774437	17.62999916	5.337999821	30.53076935	433.6119995	26.20400047	8.720000267	17.48399925	22.49600029	12.06933022	22.65666962	12.06933022	2895	424	118	46.21718979	1169	384	1064	384	3.599999905	113.3000031	1.100000024	3.029000044	5.099999905	35	5	2.25
65	U.hirsuta	Clade1	121.206486	24.79168	20.49666977	6.244667053	31.78270912	487.4234009	30.21199989	10.56400013	19.64800072	26.12199974	15.90132999	26.12199974	14.34799957	2292	326	59	49.05646133	909	215	909	306	3.099999905	122.5	1.299999952	1.463000059	5.199999809	45	5	1.139999986
66	U.hirsuta	Clade1	121.390137	24.807842	18.43333054	5.572000027	30.88006973	451.3818054	27.27599907	9.232000351	18.04400063	23.48399925	14.07400036	23.61599922	12.65600014	2790	431	95	49.69977188	1144	303	1097	333	3.700000048	119.6999969	1.200000048	1.728999972	5.099999905	58	11	1.590000033
67	U.hirsuta	Clade1	121.286025	24.829958	20.03566933	5.71866703	30.38611031	478.4898071	29.38400078	10.56400013	18.81999969	25.54999924	15.52999973	25.54999924	13.97867012	2501	375	71	49.91508865	1015	236	1015	317	3.099999905	121.5	1.299999952	1.463000059	5.199999809	45	5	1.139999986
68	U.hirsuta	Clade1	121.528533	24.832925	18.27267075	5.294000149	30.03858948	443.2218018	27	9.376000404	17.62400055	23.25867081	12.61332989	23.40867043	12.61332989	2984	427	124	44.57814026	1184	405	1073	405	3.5	113.8000031	1.200000048	2.036999941	5.300000191	40	9	1.539999962
69	U.hirsuta	Clade1	121.633333	24.833333	18.10149956	5.139667034	29.89569092	431.9769897	26.66399956	9.472000122	17.19199944	21.55800056	12.61332989	23.14133072	12.61332989	3090	456	138	43.27740097	1226	445	1034	445	4.900000095	110.3000031	1.200000048	2.036999941	5.300000191	40	9	1.539999962
70	U.hirsuta	Clade1	121.352035	24.836978	19.69932938	5.807332993	30.95594025	470.3406067	29.01199913	10.25199986	18.76000023	25.12667084	15.22933006	25.12667084	13.73466969	2698	401	89	46.65647888	1057	289	1057	348	3.200000048	120	1.299999952	3.029000044	5.099999905	35	5	2.25
71	U.hirsuta	Clade1	121.581962	24.844577	19.36667061	5.337333202	29.7311306	456.3576965	28.38800049	10.43599987	17.95199966	24.5340004	13.59733009	24.68132973	13.59733009	3080	426	138	40.26826096	1165	449	1067	449	3.299999952	114.0999985	1.299999952	3.029000044	5.099999905	35	5	2.25
72	U.hirsuta	Clade1	121.483333	24.866667	17.97682953	5.277666092	29.9119606	444.4370117	26.69599915	9.052000046	17.6439991	22.98067093	13.69733047	23.12067032	12.30599976	2915	425	119	45.44987869	1166	384	1072	388	3.400000095	115.0999985	1.100000024	1.728999972	5.099999905	58	11	1.590000033
73	U.hirsuta	Clade1	121.398333	24.870556	19.12916946	5.640333176	30.67399025	462.0704956	28.22800064	9.840000153	18.38800049	24.32933044	14.70600033	24.4573307	13.25133038	2790	413	102	45.80438995	1094	324	1071	362	3.299999952	118.9000015	1.200000048	1.728999972	5.099999905	58	11	1.590000033
74	U.hirsuta	Clade1	121.53	24.888889	19.94599915	5.46866703	29.77927971	468.1664124	29.22400093	10.85999966	18.36400032	25.26532936	15.5340004	25.40600014	14.05533028	3059	402	142	37.96406174	1124	448	1070	462	3.099999905	115.1999969	1.299999952	3.029000044	5.099999905	35	5	2.25
75	U.hirsuta	Clade1	121.361389	24.931667	21.29949951	6.234333992	31.52474976	497.5448914	31.29199982	11.51599979	19.77599907	27.08867073	16.66666985	27.08867073	15.06799984	2443	309	105	33.29735184	822	343	822	394	3	119	1.399999976	1.327999949	5.199999809	53	11	1.129999995
76	U.hirsuta	Clade1	121.700556	24.933889	20.11816978	5.421000004	29.77263069	462.7236938	29.35199928	11.14400005	18.20800018	23.8646698	14.31000042	25.54999924	14.31000042	3248	432	180	31.20984077	1160	571	981	571	4.199999809	111.5	1.299999952	1.327999949	5.199999809	53	11	1.129999995
77	U.hirsuta	Clade1	121.581969	24.958708	21.44232941	5.988667011	30.88851929	488.1520996	31.37999916	11.99199963	19.38800049	25.40666962	16.87932968	27.19333076	15.36067009	3044	362	161	29.36772919	997	508	982	528	3.099999905	115	1.399999976	1.327999949	5.199999809	53	11	1.129999995
78	U.hirsuta	Clade1	117.53	25.02	20.20682907	8.961000443	35.03675079	605.7047119	32.67200089	7.096000195	25.57600021	22.77066994	14.29067039	27.16600037	12.50467014	1287	210	26	59.00434875	574	104	366	140	2.200000048	128.1000061	1	1.208999991	5.199999809	50	10	0.949999988
79	U.hirsuta	Clade1	110.691053	25.023333	17.49533081	7.017333031	26.58886909	723.925293	29.98399925	3.592000008	26.3920002	21.35199928	10.07933044	25.75399971	8.150666237	1740	321	47	63.10972977	831	168	640	193	2.099999905	102.5999985	0.800000012	1.327999949	5.199999809	53	11	1.129999995
80	U.hirsuta	Clade1	113.733816	25.045734	19.89666939	8.187999725	29.66237068	714.067627	33.20399857	5.599999905	27.60400009	23.71999931	12.40400028	28.11333084	10.68132973	1503	255	36	62.32915878	714	122	524	172	1.899999976	116	0.899999976	1.327999949	5.199999809	53	11	1.129999995
81	U.hirsuta	Clade1	108.315175	25.107246	18.02033043	7.685332775	29.48638916	691.4196167	30.38800049	4.323999882	26.06399918	24.58933067	9.04066658	25.91333008	9.04066658	1409	252	30	67.39324188	675	114	641	114	1.799999952	100.9000015	0.800000012	1.327999949	5.199999809	53	11	1.129999995
82	U.hirsuta	Clade1	113.35	25.13	19.83666992	8.184000015	29.2997303	726.27948	33.30799866	5.375999928	27.93199921	23.7226696	12.22066975	28.23133087	10.49732971	1441	243	37	62.05878067	686	117	505	158	1.899999976	113.4000015	0.899999976	1.327999949	5.199999809	53	11	1.129999995
83	U.hirsuta	Clade1	121.563056	25.186944	18.32999992	5.199999809	28.52754021	469.6794128	27.50799942	9.279999733	18.22800064	22.1693306	13.90666962	23.87400055	12.46399975	3089	408	180	29.91991997	1093	559	930	563	6.900000095	108.8000031	1.200000048	1.159000039	5.300000191	54	11	0.939999998
84	U.hirsuta	Clade1	109.828597	25.195733	17.99517059	7.369667053	27.52751923	725.8684082	30.83200073	4.059999943	26.77199936	21.82933044	10.5340004	26.27199936	8.630000114	1806	348	48	68.25019836	888	163	699	201	1.799999952	100.3000031	0.800000012	2.644000053	5.199999809	44	9	2.319999933
85	U.hirsuta	Clade1	113.217309	25.22845	16.62433052	7.507332802	27.83379936	710.9628906	29.54800034	2.575999975	26.97200012	20.51733017	9.17266655	24.84532928	7.455999851	1546	257	43	60.29372025	725	131	537	180	2.200000048	108.5999985	0.699999988	2.036999941	5.300000191	40	9	1.539999962
86	U.hirsuta	Clade1	110.32	25.42	18.80233002	7.690667152	27.54931068	755.7744141	32.27600098	4.360000134	27.91600037	22.70932961	11.12267017	27.50267029	9.102000237	1737	323	47	64.02323151	843	179	625	187	1.799999952	99.59999847	0.800000012	1.43599999	6.300000191	38	9	1.399999976
87	U.hirsuta	Clade1	98.85	25.85	19.11433029	10.43799973	45.79676819	453.2932129	28.10000038	5.308000088	22.79199982	23.7840004	13.69200039	23.7840004	12.86600018	1548	292	18	76.25797272	823	80	823	95	1.100000024	165.6999969	0.899999976	1.562000036	6.400000095	40	9	1.409999967
88	U.hirsuta	Clade1	118.93	25.87	19.59516907	7.153666973	28.50065994	656.005127	32.23600006	7.136000156	25.10000038	22.06067085	17.14067078	27.32666969	11.4726696	1322	251	30	61.89371109	601	108	500	150	1.5	120	1	1.327999949	5.199999809	53	11	1.129999995
89	U.hirsuta	Clade1	107.97	26.58	15.8446703	7.949333191	27.84550095	759.9838257	29.95199966	1.404000044	28.54800034	23.24333	6.192667007	24.86599922	6.192667007	1201	203	27	62.02281189	549	90	493	90	1.700000048	90.30000305	0.699999988	1.743000031	6.5	37	5	1.49000001
90	U.hirsuta	Clade1	98.869207	26.901731	15.57532978	9.859999657	42.810009	491.1720886	25.22400093	2.191999912	23.03199959	21.03199959	10.07266998	21.03199959	9.109333038	1495	255	18	66.222229	724	77	724	123	1.100000024	154.1999969	0.699999988	3.029000044	5.099999905	35	5	2.25
91	U.hirsuta	Clade1	101.509187	27.422643	12.90017033	13.12366962	49.83922958	477.2810059	23.91600037	-2.415999889	26.33200073	18.11932945	6.592667103	18.11932945	6.592667103	816	177	5	90.32559967	461	22	461	22	2	130.6000061	0.400000006	1.929999948	6.099999905	33	5	1.320000052
92	U.hirsuta	Clade1	98.66582	27.740736	10.81550026	9.218999863	38.83319092	542.5905151	21.36000061	-2.380000114	23.73999977	17.02667046	5.148665905	17.02667046	3.884000063	1190	220	14	69.90534973	588	58	588	90	1.399999976	143.1999969	0.5	1.50999999	5.900000095	41	9	1.330000043
93	U.hirsuta	Clade1	105.38	29.15	17.8323307	6.131332874	23.42707062	713.3115234	31.56399918	5.392000198	26.17200089	26.32933044	8.628000259	26.32933044	8.628000259	1117	200	22	72.17318726	548	70	548	70	1.100000024	77.69999695	0.899999976	2.036999941	5.300000191	40	9	1.539999962
94	U.homomalla	Clade1	98.63101	14.743449	26.95582962	10.90167046	58.01227951	152.5054932	36.41199875	17.62000084	18.79199982	26.77267075	25.50267029	29.04800034	25.14800072	2248	432	4	90.45307159	1186	28	393	55	0.699999988	221.3000031	2.099999905	1.317000031	6.400000095	53	10	1.200000048
95	U.homomalla	Clade1	98.704075	3.42018	25.97682953	9.456999779	87.56479645	48.35134125	31.49200058	20.69199944	10.80000019	25.68733025	25.8626709	26.57266998	25.36000061	2653	346	126	30.46492004	946	441	622	659	1.899999976	158.3999939	2.900000095	1.945000052	4.900000095	40	3	1.74000001
96	U.homomalla	Clade1	99.581944	11.646944	23.35816956	7.743000031	64.82752991	97.97575378	29.1760006	17.23200035	11.94400024	23.33532906	22.16732979	24.53800011	22.11067009	1676	256	25	57.47259903	691	99	345	206	2	203.3999939	2.099999905	1.203999996	5.099999905	59	10	1.029999971
97	U.homomalla	Clade1	101.072312	5.774337	25.75816917	8.669667244	81.42060852	52.85469055	31.25200081	20.60400009	10.64799976	25.44067001	25.63332939	26.4386692	25.12999916	2215	337	73	40.50246048	840	295	560	546	1.299999952	188.8999939	2.599999905	1.203999996	5.099999905	59	10	1.029999971
98	U.homomalla	Clade1	101.333333	14.416667	23.01416969	9.755666733	57.87652969	181.5222015	30.45599937	13.60000038	16.8560009	23.48332977	20.6126709	24.8133297	20.39467049	1115	231	2	76.7301712	544	28	349	42	1.200000048	204	1.799999952	1.203999996	5.099999905	59	10	1.029999971
99	U.homomalla	Clade1	101.37	14.35	23.56933022	9.627333641	58.73189926	171.9546967	30.83600044	14.44400024	16.3920002	23.99799919	21.2926693	25.28733063	21.0993309	1158	238	2	76.4091568	567	30	358	45	1.100000024	204.3000031	1.899999976	1.203999996	5.099999905	59	10	1.029999971
100	U.homomalla	Clade1	101.75	16.333333	22.25617027	10.34432983	54.38660812	222.4490967	30.8560009	11.83600044	19.02000046	22.82600021	19.06933022	24.46133041	19.06933022	999	201	2	79.13552856	463	19	350	19	1.5	202.6000061	1.5	1.203999996	5.099999905	59	10	1.029999971
101	U.homomalla	Clade1	103.687613	22.983563	16.40117073	7.947667122	41.48917007	445.1184082	24.62400055	5.467999935	19.15600014	21.08267021	10.25333023	21.08267021	10.25333023	1630	328	20	81.24220276	880	80	880	80	1.899999976	131.1000061	1	2.036999941	5.300000191	40	9	1.539999962
102	U.homomalla	Clade1	103.939279	22.529465	23.25550079	7.953000069	40.46092987	457.5469055	32.11199951	12.45600033	19.65600014	28.11067009	17.01532936	28.11067009	17.01532936	1676	326	18	77.06773376	847	86	847	86	1.5	128.6000061	1.5	1.203999996	5.099999905	59	10	1.029999971
103	U.homomalla	Clade1	104.19122	22.32609	23.16749954	7.732999802	39.2299118	468.686615	32.13999939	12.42800045	19.71199989	28.1693306	17.8873291	28.1693306	16.8306694	1666	297	18	73.31072235	782	84	782	89	1.5	125.0999985	1.5	1.203999996	5.099999905	59	10	1.029999971
104	U.homomalla	Clade1	104.672252	23.437468	15.97766972	8.605999947	41.62313843	474.9159851	24.86400032	4.188000202	20.6760006	21.04533005	9.436665535	21.04533005	9.436665535	1392	302	13	87.89640808	789	53	789	53	2	121.5999985	0.899999976	3.02699995	7.699999809	36	9	2.49000001
105	U.homomalla	Clade1	105.216667	22.933333	20.24933052	7.900000095	39.28784943	477.0665894	29.41600037	9.307999611	20.1079998	25.38932991	13.78332996	25.38932991	13.78332996	1677	361	10	91.67120361	985	63	985	63	1.700000048	116.5	1.200000048	1.203999996	5.099999905	59	10	1.029999971
106	U.homomalla	Clade1	105.33	24.77	18.90266991	8.662666321	37.05160904	563.8649902	29.47999954	6.099999905	23.37999916	25.02199936	11.20666981	25.02199936	11.20666981	1333	257	14	85.22236633	750	64	750	64	1.5	109.0999985	1	3.029000044	5.099999905	35	5	2.25
107	U.homomalla	Clade1	105.4889	14.514	25.58766937	8.949999809	55.90954971	169.2760925	33.30799866	17.29999924	16.00799942	25.8493309	23.61067009	27.68532944	23.30599976	2036	422	0	100.5305023	1231	9	344	31	1.899999976	225	1.899999976	1.203999996	5.099999905	59	10	1.029999971
108	U.homomalla	Clade1	105.6175	20.130555	23.83267021	6.736667156	35.59852982	449.8114014	32.77199936	13.84799957	18.92399979	28.18066978	17.97599983	28.8560009	17.97599983	1750	387	14	86.50203705	961	68	794	68	1.5	129.8000031	1.600000024	1.399000049	5.300000191	56	10	1.100000024
109	U.homomalla	Clade1	105.82472	14.85111	26.08933067	9.001333237	58.95555115	156.0747986	33.5	18.23200035	15.26799965	26.35066986	24.34667015	28.04533005	23.98867035	2252	595	0	111.6601028	1496	9	368	21	1.799999952	218.6999969	1.899999976	1.399000049	5.300000191	56	10	1.100000024
110	U.homomalla	Clade1	105.83	23.42	18.62700081	7.686666012	37.03347015	512.0756836	27.90800095	7.15199995	20.75600052	24.16066933	11.63866997	24.16066933	11.63866997	1369	282	14	86.93340302	778	54	778	54	1.899999976	113.9000015	1	3.029000044	5.099999905	35	5	2.25
111	U.homomalla	Clade1	106.62	23.33	20.2595005	7.148334026	33.7503891	542.3248291	29.62800026	8.447999954	21.18000031	26.1693306	12.89933014	26.1693306	12.89933014	1475	282	20	85.94835663	838	80	838	80	2	114.5	1	1.43599999	6.300000191	38	9	1.399999976
112	U.homomalla	Clade1	106.714461	22.270903	21.32699966	7.190667152	34.6237793	517.2401123	30.68000031	9.911999702	20.76799965	26.89732933	15.60332966	26.89732933	14.36200047	1347	263	22	77.74899292	702	77	702	89	1.700000048	117.5	1.200000048	1.208999991	5.199999809	50	10	0.949999988
113	U.homomalla	Clade1	106.763258	22.051131	21.43267059	7.320000172	35.13824844	512.0900879	30.7840004	9.951999664	20.83200073	26.95800018	15.7406702	26.95800018	14.55200005	1270	250	19	77.22561646	650	69	650	84	1.600000024	118.8000031	1.200000048	3.029000044	5.099999905	35	5	2.25
114	U.homomalla	Clade1	107.07	22.13	22.72883034	7.766333103	35.78955078	527.7473145	32.50799942	10.80799961	21.70000076	28.42399979	16.8939991	28.42399979	15.6353302	1367	247	23	76.033638	711	84	711	88	1.600000024	121.3000031	1.200000048	1.43599999	6.300000191	38	9	1.399999976
115	U.homomalla	Clade1	107.37	24.52	19.46966934	7.659999847	31.4192009	631.7532959	30.8920002	6.512000084	24.37999916	26.55732918	11.09799957	26.55732918	11.09799957	1388	252	26	74.10407257	703	92	703	92	1.899999976	107	0.899999976	1.327999949	5.199999809	53	11	1.129999995
116	U.homomalla	Clade1	107.68	23.18	22.33867073	7.634000778	32.69659042	592.8516235	32.98400116	9.63599968	23.34799957	28.87000084	16.10733032	28.87000084	14.45600033	1564	276	36	73.14353943	807	123	807	142	1.799999952	117.1999969	1.100000024	1.208999991	5.199999809	50	10	0.949999988
117	U.homomalla	Clade1	109.073333	25.130278	18.29733086	7.549333096	28.4579792	713.9636841	31.04800034	4.519999981	26.52799988	25.02066994	10.91732979	26.45866966	9.094665527	1547	285	37	66.14862823	743	139	647	156	1.799999952	101.1999969	0.800000012	1.327999949	5.199999809	53	11	1.129999995
118	U.homomalla	Clade1	109.3507	25.229169	18.68132973	7.525332928	27.94613075	727.1760864	31.66799927	4.739999771	26.9279995	25.48533058	11.17733002	26.99200058	9.312666893	1614	299	42	66.49107361	775	150	648	173	1.799999952	100.5999985	0.800000012	1.327999949	5.199999809	53	11	1.129999995
119	U.lancifolia	Clade1	98.3293	27.953699	9.404999733	9.797333717	40.23215103	541.5114136	20.24799919	-4.104000092	24.35199928	15.5539999	3.907332897	15.5539999	2.479332924	1240	237	15	73.44554138	637	60	637	85	1.899999976	139.1999969	0.5	1.50999999	5.900000095	41	9	1.330000043
120	U.lancifolia	Clade1	98.33345	27.835108	10.43033028	9.755999565	39.84643173	546.5319214	21.15200043	-3.332000017	24.48399925	16.55666924	4.789999962	16.55666924	3.35533309	1352	261	15	75.64897156	707	60	707	89	1.600000024	142.6000061	0.5	1.50999999	5.900000095	41	9	1.330000043
121	U.lancifolia	Clade1	98.336449	27.906	11.52917004	10.03833008	40.84608078	538.671814	22.26799965	-2.308000088	24.57600021	17.54866982	5.929999828	17.54866982	4.53133297	1450	284	15	77.7325592	771	61	771	92	1.5	143.3000031	0.600000024	1.50999999	5.900000095	41	9	1.330000043
122	U.lancifolia	Clade1	98.659167	27.739722	10.81550026	9.218999863	38.83319092	542.5905151	21.36000061	-2.380000114	23.73999977	17.02667046	5.148665905	17.02667046	3.884000063	1190	220	14	69.90534973	588	58	588	90	1.399999976	143.1999969	0.5	1.50999999	5.900000095	41	9	1.330000043
123	U.lancifolia	Clade1	98.762306	24.825281	15.05099964	10.51533031	48.14712906	428.8551941	23.2840004	1.444000006	21.84000015	19.55666924	9.170666695	19.55666924	9.170666695	1248	235	15	77.68023682	651	61	651	61	1.5	164.6999969	0.699999988	2.036999941	5.300000191	40	9	1.539999962
124	U.lancifolia	Clade1	98.86969	26.90366	15.57532978	9.859999657	42.810009	491.1720886	25.22400093	2.191999912	23.03199959	21.03199959	10.07266998	21.03199959	9.109333038	1495	255	18	66.222229	724	77	724	123	1.100000024	154.1999969	0.699999988	3.029000044	5.099999905	35	5	2.25
125	U.lancifolia	Clade1	99.112558	23.140636	19.66399956	12.09200001	51.83470917	372.5480042	29.00799942	5.679999828	23.32799911	23.21199989	15.75533009	23.21199989	14.40933037	1445	293	9	87.29099274	793	35	793	40	1.299999952	171.5	1	3.029000044	5.099999905	35	5	2.25
126	U.lancifolia	Clade1	100.45	21.97	20.18567085	12.38399982	52.43902969	348.012207	30.28800011	6.671999931	23.61599922	23.01267052	16.80467033	23.43333054	15.25467014	1572	311	15	83.96392822	829	54	689	64	1.5	173.3999939	1.200000048	1.43599999	6.300000191	38	9	1.399999976
127	U.lancifolia	Clade1	100.709787	24.615701	18.55966949	11.36400032	48.65559006	439.6906128	27.69599915	4.340000153	23.3560009	23.25466919	12.59533024	23.25466919	12.59533024	960	187	14	81.90042877	525	49	525	49	1.399999976	155.8999939	0.899999976	1.327999949	5.199999809	53	11	1.129999995
128	U.lancifolia	Clade1	100.835991	24.44791	20.02667046	11.61600018	48.61878967	445.6097107	29.50799942	5.616000175	23.8920002	24.67267036	15.67199993	24.67267036	13.92667007	1021	207	13	85.07879639	574	47	574	47	1.100000024	157.1000061	1	1.43599999	6.300000191	38	9	1.399999976
129	U.lancifolia	Clade1	102.590214	22.780242	18.04383087	9.364999771	49.18592072	381.5168152	25.94400024	6.903999805	19.04000092	21.86400032	12.73532963	21.86400032	12.73532963	1308	282	13	89.900177	777	56	777	56	2	144.5	1.100000024	3.029000044	5.099999905	35	5	2.25
130	U.lancifolia	Clade1	102.832611	23.222811	22.0501709	9.645667076	47.40351105	422.0598145	30.79199982	10.44400024	20.34799957	26.28133011	16.19532967	26.28133011	16.19532967	1285	279	12	88.59442139	751	52	751	52	1.899999976	141.6000061	1.299999952	1.929999948	6.099999905	33	5	1.320000052
131	U.lancifolia	Clade1	103.226509	22.779591	17.58716965	8.58433342	46.39176941	397.1625061	25.3920002	6.888000011	18.50399971	21.6373291	12.06933022	21.6373291	12.06933022	1439	307	9	89.83654022	847	57	847	57	2.299999952	140	1.100000024	3.029000044	5.099999905	35	5	2.25
132	U.lancifolia	Clade1	103.494193	23.298608	15.64299965	9.229999542	46.15000153	423.832489	24.03199959	4.032000065	20	20.05200005	9.800000191	20.05200005	9.800000191	1322	270	11	86.52348328	749	48	749	48	1.899999976	142.3000031	0.899999976	3.029000044	5.099999905	35	5	2.25
133	U.lancifolia	Clade1	103.701944	22.95	14.77816963	7.887000084	41.85417175	431.4375	22.76000023	3.915999889	18.84399986	19.32732964	9.639333725	19.32732964	8.816666603	1693	343	13	84.275177	927	69	927	77	2.200000048	132.6000061	0.899999976	1.50999999	5.900000095	41	9	1.330000043
134	U.lancifolia	Clade1	103.939362	22.529289	23.25550079	7.953000069	40.46092987	457.5469055	32.11199951	12.45600033	19.65600014	28.11067009	17.01532936	28.11067009	17.01532936	1676	326	18	77.06773376	847	86	847	86	1.5	128.6000061	1.5	1.203999996	5.099999905	59	10	1.029999971
135	U.lancifolia	Clade1	104.674187	23.439409	15.97766972	8.605999947	41.62313843	474.9159851	24.86400032	4.188000202	20.6760006	21.04533005	9.436665535	21.04533005	9.436665535	1392	302	13	87.89640808	789	53	789	53	2	121.5999985	0.899999976	3.02699995	7.699999809	36	9	2.49000001
136	U.lancifolia	Clade1	104.701389	24.384444	16.95682907	8.958333015	40.44028854	508.4140015	26.49600029	4.343999863	22.15200043	22.38866997	9.974666595	22.38866997	9.974666595	1137	204	18	79.20218658	611	61	611	61	1.799999952	116.3000031	0.899999976	2.036999941	5.300000191	40	9	1.539999962
137	U.lancifolia	Clade1	104.702829	23.125462	17.62249947	8.433667183	41.10774994	477.0456848	26.5720005	6.056000233	20.51600075	22.71467018	11.09399986	22.71467018	11.09399986	1530	359	9	91.95909882	892	53	892	53	1.899999976	121.9000015	1	3.029000044	5.099999905	35	5	2.25
138	U.lancifolia	Clade1	105.807222	23.305278	18.5435009	7.699666977	37.19646072	509.9168091	27.80800056	7.107999802	20.70000076	24.06399918	11.60332966	24.06399918	11.60332966	1420	291	15	86.85832214	806	58	806	58	1.899999976	113.8000031	1	3.029000044	5.099999905	35	5	2.25
139	U.lancifolia	Clade1	106.62	23.33	20.2595005	7.148334026	33.7503891	542.3248291	29.62800026	8.447999954	21.18000031	26.1693306	12.89933014	26.1693306	12.89933014	1475	282	20	85.94835663	838	80	838	80	2	114.5	1	1.43599999	6.300000191	38	9	1.399999976
140	U.lancifolia	Clade1	106.626638	23.395774	20.23250008	7.291666985	34.09233093	543.7706909	29.70000076	8.312000275	21.38800049	26.15467072	12.85466957	26.15467072	12.85466957	1457	277	20	84.98178101	822	80	822	80	1.899999976	114.5	1	1.50999999	5.900000095	41	9	1.330000043
141	U.lancifolia	Clade1	108.8893	25.209233	17.94149971	7.784999847	28.99657059	717.265625	30.81999969	3.971999884	26.84799957	24.73467064	10.44799995	26.15666962	8.67800045	1478	270	35	65.68289948	707	133	628	141	1.899999976	100.6999969	0.800000012	1.327999949	5.199999809	53	11	1.129999995
142	U.lancifolia	Clade1	109.25	25.07	19.64450073	7.697667122	28.56064987	724.1715088	32.60800171	5.656000137	26.95199966	26.40666962	12.16532993	27.88334084	10.30000019	1606	299	41	67.20809937	778	146	658	172	1.799999952	102.6999969	0.899999976	1.327999949	5.199999809	53	11	1.129999995
143	U.rhynchophylla	Clade1	107.07	22.13	22.72883034	7.766333103	35.78955078	527.7473145	32.50799942	10.80799961	21.70000076	28.42399979	16.8939991	28.42399979	15.6353302	1367	247	23	76.033638	711	84	711	88	1.600000024	121.3000031	1.200000048	1.43599999	6.300000191	38	9	1.399999976
144	U.rhynchophylla	Clade1	107.98	22.15	21.77116966	7.291666985	33.42961121	548.4603271	31.37599945	9.56400013	21.81200027	27.72732925	15.85999966	27.72732925	14.40933037	1853	355	31	81.94622803	1024	113	1024	114	1.899999976	126.9000015	1.200000048	1.208999991	5.199999809	50	10	0.949999988
145	U.rhynchophylla	Clade1	106.817838	22.391288	22.38866997	7.953999996	36.4260788	529.6851807	32.23600006	10.39999962	21.83600044	28.07732964	15.25	28.07732964	15.25	1322	233	21	74.38661194	672	82	672	82	1.700000048	118	1.200000048	1.50999999	5.900000095	41	9	1.330000043
146	U.rhynchophylla	Clade1	103.97	22.52	23.11582947	7.933667183	40.37078857	458.3008118	31.9640007	12.31200027	19.65200043	27.97800064	16.86599922	27.97800064	16.86599922	1666	324	18	76.73647308	837	86	837	86	1.5	127.5	1.399999976	1.42900002	4.5	53	8	1.139999986
147	U.rhynchophylla	Clade1	110.62108	22.845607	21.95433044	7.676667213	33.3015213	577.9003296	32.30400085	9.251999855	23.05200005	27.43199921	15.77532959	28.18400002	14.20866966	1603	272	29	68.05555725	726	113	692	146	1.799999952	128.6000061	1.100000024	1.43599999	6.300000191	38	9	1.399999976
148	U.rhynchophylla	Clade1	110.55	22.87	22.13783073	7.721665859	33.15727997	583.3748169	32.68399811	9.395999908	23.28800011	27.66066933	15.90266991	28.44799995	14.33333015	1602	269	30	67.61118317	724	116	694	148	1.799999952	128.1999969	1.100000024	0.694999993	8.199999809	40	9	0.920000017
149	U.rhynchophylla	Clade1	111.018616	22.929702	21.69949913	7.686333179	33.47122955	569.1334229	31.92000008	8.956000328	22.9640007	27.0806694	15.61800003	27.83267021	14.07266998	1683	296	31	69.96983337	775	113	727	145	1.899999976	127.3000031	1	1.208999991	5.199999809	50	10	0.949999988
150	U.rhynchophylla	Clade1	108.27	23.17	21.90366936	7.776667118	32.47314072	608.1427002	32.77199936	8.824000359	23.94799995	28.59532928	15.51799965	28.59532928	13.83399963	1631	276	40	67.4451828	794	135	794	176	1.799999952	117.6999969	1.100000024	1.208999991	5.199999809	50	10	0.949999988
151	U.rhynchophylla	Clade1	109.463989	23.181056	19.51932907	6.743999958	29.45492935	607.2073975	29.95199966	7.056000233	22.89599991	25.21266937	13.2406702	26.14467049	11.47132969	1462	259	32	66.91113281	690	112	638	168	2.099999905	120.0999985	0.899999976	1.327999949	5.199999809	53	11	1.129999995
152	U.rhynchophylla	Clade1	105.822072	23.258134	18.67000008	7.556000233	36.81542969	507.6546936	27.89999962	7.375999928	20.52400017	24.16333008	11.76733017	24.16333008	11.76733017	1430	293	15	87.02729034	813	59	813	59	1.899999976	114.1999969	1	2.036999941	5.300000191	40	9	1.539999962
153	U.rhynchophylla	Clade1	111.90177	23.288401	21.86417007	8.173000336	33.82863998	592.3001709	32.90800095	8.748000145	24.15999985	27.45400047	15.53999996	28.33799934	13.96932983	1721	307	35	67.70065308	787	120	720	153	1.899999976	120.0999985	1.100000024	1.208999991	5.199999809	50	10	0.949999988
154	U.rhynchophylla	Clade1	114.269636	23.376591	21.1079998	7.371333122	31.89949036	574.7730103	31.42399979	8.315999985	23.1079998	26.3986702	15.06733036	27.38800049	13.48066998	1828	314	34	67.4839325	838	118	796	158	1.899999976	116.8000031	1	1.43599999	6.300000191	38	9	1.399999976
155	U.rhynchophylla	Clade1	106.626638	23.395774	20.23250008	7.291666985	34.09233093	543.7706909	29.70000076	8.312000275	21.38800049	26.15467072	12.85466957	26.15467072	12.85466957	1457	277	20	84.98178101	822	80	822	80	1.899999976	114.5	1	1.50999999	5.900000095	41	9	1.330000043
156	U.rhynchophylla	Clade1	110.462487	23.519195	21.9988308	7.900333881	32.3837204	620.1906738	33.16400146	8.767999649	24.39599991	27.74600029	15.58932972	28.8220005	13.8380003	1496	269	34	65.0216217	687	126	616	162	1.899999976	119.0999985	1	1.208999991	5.199999809	50	10	0.949999988
157	U.rhynchophylla	Clade1	108.232005	23.636406	20.74517059	7.15766716	30.39607048	619.958374	31.57999992	8.032000542	23.54800034	27.60932922	14.3039999	27.60932922	12.56200027	1740	302	42	68.07093048	848	141	848	198	1.899999976	113.1999969	1	1.50999999	5.900000095	41	9	1.330000043
158	U.rhynchophylla	Clade1	113.766258	23.638442	19.47583008	7.546332836	32.11751938	585.5427246	30.11199951	6.616000175	23.49600029	22.64266968	13.3673296	25.9260006	11.74400043	1823	310	33	66.95864105	834	114	762	168	2	112.1999969	0.899999976	1.208999991	5.199999809	50	10	0.949999988
159	U.rhynchophylla	Clade1	114.117501	23.646234	20.35050011	7.736999989	32.46475983	588.1851807	31.07999992	7.248000145	23.83200073	23.52267075	14.18200016	26.83532906	12.58399963	1826	314	34	67.07064056	841	119	760	168	1.899999976	115.1999969	1	1.208999991	5.199999809	50	10	0.949999988
160	U.rhynchophylla	Clade1	113.67	23.65	20.86932945	7.876667023	32.71041107	595.2974854	31.82799911	7.748000145	24.07999992	24.06732941	14.64799976	27.44267082	13.01599979	1748	297	32	66.56301117	803	112	726	164	1.799999952	112.0999985	1	1.208999991	5.199999809	50	10	0.949999988
161	U.rhynchophylla	Clade1	117	23.67	21.40117073	6.822332859	31.86815071	554.2337036	31.35199928	9.944000244	21.40800095	27.54599953	16.32533073	27.6373291	14.37932968	1444	245	30	65.0005722	649	95	538	127	3.299999952	135.1999969	1.200000048	1.208999991	5.199999809	50	10	0.949999988
162	U.rhynchophylla	Clade1	114.25	23.73	21.54566956	8.328666687	33.66477966	597.7219238	32.72800064	7.987999916	24.73999977	24.73867035	15.24666977	28.16467094	13.65466976	1821	320	33	67.91500092	857	122	748	168	1.799999952	116.5999985	1	1.43599999	6.300000191	38	9	1.399999976
163	U.rhynchophylla	Clade1	112.18	23.92	21.32850075	8.265666962	32.87854004	626.5314941	32.98400116	7.843999863	25.13999939	24.84600067	14.71133041	28.23867035	13.02799988	1624	290	37	64.18927765	753	125	629	168	1.899999976	113.5	1	1.208999991	5.199999809	50	10	0.949999988
164	U.rhynchophylla	Clade1	114.17	24.07	20.29282951	8.256999969	32.87546158	616.2755737	31.74799919	6.631999969	25.11599922	23.65332985	13.78666973	27.1506691	12.18200016	1816	320	33	67.24877167	866	125	716	177	1.799999952	115.9000015	0.899999976	1.327999949	5.199999809	53	11	1.129999995
165	U.rhynchophylla	Clade1	110.235565	24.175587	15.71850014	7.214334011	29.79159927	635.1541748	26.7159996	2.5	24.2159996	21.70266914	9.152667046	22.81266975	7.395999908	1721	312	39	65.52026367	795	136	704	183	2.5	109.1999969	0.699999988	2.036999941	5.300000191	40	9	1.539999962
166	U.rhynchophylla	Clade1	106.57	24.35	19.47717094	8.071666718	34.52972031	583.3463135	30.29199982	6.915999889	23.37599945	25.92466927	11.62732983	25.92466927	11.62732983	1290	243	15	82.1160965	708	62	708	62	1.899999976	109.1999969	1	3.029000044	5.099999905	35	5	2.25
167	U.rhynchophylla	Clade1	106.633387	24.392902	17.57999992	7.619999886	33.13043976	584.0546265	28.12400055	5.124000072	23	24.06732941	9.713999748	24.06732941	9.713999748	1305	244	15	81.85266876	714	63	714	63	2.099999905	107.9000015	0.899999976	1.50999999	5.900000095	41	9	1.330000043
168	U.rhynchophylla	Clade1	111.566656	24.403562	20.4763298	8.022666931	29.52113914	707.8095093	33.22000122	6.044000149	27.1760006	24.27400017	13.10867023	28.41200066	11.21732998	1570	282	43	61.78955078	729	145	588	181	2	108.9000015	0.899999976	1.327999949	5.199999809	53	11	1.129999995
169	U.rhynchophylla	Clade1	114.938686	24.442178	20.39349937	8.566332817	32.87157822	634.8654785	32.44800186	6.388000011	26.05999947	23.85267067	17.43000031	27.50466919	12.05000019	1732	307	35	62.11212921	791	134	628	196	1.799999952	119.3000031	0.899999976	1.327999949	5.199999809	53	11	1.129999995
170	U.rhynchophylla	Clade1	112.08	24.57	18.72483063	7.781000137	29.19919014	691.461792	31.23999977	4.592000008	26.64800072	22.54133034	11.48332977	26.52466965	9.687333107	1593	285	40	61.16495132	748	141	561	184	2	108.4000015	0.899999976	1.327999949	5.199999809	53	11	1.129999995
171	U.rhynchophylla	Clade1	98.68	24.58	17.28833008	11.04399967	48.58348846	431.0845032	25.75200081	3.019999981	22.73200035	21.67867088	11.27799988	21.67867088	11.27799988	1397	296	14	86.98349762	795	55	795	55	1.299999952	168.8000031	0.800000012	1.743000031	6.5	37	5	1.49000001
172	U.rhynchophylla	Clade1	97.93	24.72	20.56732941	11.44733047	48.44816971	425.6646118	29.45199966	5.823999882	23.62800026	24.57732964	14.45600033	24.57732964	14.45600033	1732	403	12	96.83709717	1064	48	1064	48	0.899999976	175.6999969	1.100000024	1.43599999	6.300000191	38	9	1.399999976
173	U.rhynchophylla	Clade1	114.53	24.74	19.52599907	8.567333221	31.71207047	669.9793701	32.11999893	5.104000092	27.01600075	23.23732948	12.33067036	27.11667061	10.77532959	1699	299	37	61.90093994	789	141	605	194	1.799999952	116.0999985	0.899999976	1.327999949	5.199999809	53	11	1.129999995
174	U.rhynchophylla	Clade1	113.27	24.78	20.05699921	8.193332672	30.0650692	700.7302246	33.04399872	5.791999817	27.25200081	23.84866905	12.69733047	28.07732964	10.98867035	1534	263	36	64.73924255	741	114	555	169	1.899999976	113.9000015	0.899999976	1.43599999	6.300000191	38	9	1.399999976
175	U.rhynchophylla	Clade1	112.377423	24.780744	19.57132912	8.029333115	29.03708076	714.1433105	32.86800003	5.21600008	27.65200043	23.43267059	12.07666969	27.72933006	10.27799988	1575	275	41	59.39120102	736	148	529	188	1.899999976	108	0.899999976	1.50999999	5.900000095	41	9	1.330000043
176	U.rhynchophylla	Clade1	114.14	24.83	18.75716972	7.818999767	29.55026054	675.0496216	31.26000023	4.800000191	26.45999908	22.44000053	11.57866955	26.45667076	9.979332924	1663	290	37	62.5226593	782	133	589	190	2	115.0999985	0.800000012	1.327999949	5.199999809	53	11	1.129999995
177	U.rhynchophylla	Clade1	114.78	24.92	19.66650009	8.574333191	31.14315987	685.8662109	32.65599823	5.124000072	27.53199959	23.42466927	16.29800034	27.46199989	10.72132969	1640	283	38	59.20985031	745	146	560	199	1.799999952	116.3000031	0.800000012	1.43599999	6.300000191	38	9	1.399999976
178	U.rhynchophylla	Clade1	114.067993	24.94759	20.30666924	8.492667198	30.36565018	704.8532715	33.7120018	5.743999958	27.96800041	24.10532951	12.82067013	28.41333008	11.18999958	1587	272	36	62.1157608	745	130	565	182	1.899999976	115.9000015	0.899999976	1.43599999	6.300000191	38	9	1.399999976
179	U.rhynchophylla	Clade1	115.65	24.95	19.5331707	8.987667084	32.89294052	662.4746704	32.30799866	4.984000206	27.3239994	23.11932945	12.44332981	26.99533081	10.83267021	1648	270	37	59.27257156	740	142	588	186	1.799999952	120	0.899999976	1.43599999	6.300000191	38	9	1.399999976
180	U.rhynchophylla	Clade1	110.807773	24.959011	19.47767067	7.676665783	28.0990696	730.4125977	32.47999954	5.159999847	27.31999969	23.22933006	12.03800011	27.84132957	10.10733032	1670	308	45	62.99785995	800	164	607	186	2	104.5999985	0.899999976	1.327999949	5.199999809	53	11	1.129999995
181	U.rhynchophylla	Clade1	109.98	24.98	19.34749985	7.488333225	27.63223076	730.3668213	32.32400131	5.223999977	27.10000038	23.17200089	11.83533001	27.6420002	9.909999847	1905	379	49	71.44389343	958	163	744	214	1.799999952	102.6999969	0.800000012	1.327999949	5.199999809	53	11	1.129999995
182	U.rhynchophylla	Clade1	112.833333	24.983333	16.30800056	7.382667065	27.82971001	697.473877	28.88800049	2.359999895	26.52799988	20.16066933	9.012666702	24.31599998	7.257999897	1585	268	44	60.64611053	744	134	557	184	2.200000048	106.5999985	0.800000012	2.036999941	5.300000191	40	9	1.539999962
183	U.rhynchophylla	Clade1	109.926496	25.03299	18.49799919	7.238667011	27.13549995	723.5480957	31.28000069	4.604000092	26.6760006	22.30200005	11.06532955	26.72400093	9.154666901	1892	373	49	70.79528809	947	162	738	211	1.799999952	101.9000015	0.800000012	1.327999949	5.199999809	53	11	1.129999995
184	U.rhynchophylla	Clade1	109.25	25.07	19.64450073	7.697667122	28.56064987	724.1715088	32.60800171	5.656000137	26.95199966	26.40666962	12.16532993	27.88334084	10.30000019	1606	299	41	67.20809937	778	146	658	172	1.799999952	102.6999969	0.899999976	1.327999949	5.199999809	53	11	1.129999995
185	U.rhynchophylla	Clade1	113.77	25.12	19.51350021	7.982999802	29.19042969	711.2615967	32.67200089	5.323999882	27.34799957	23.34000015	12.03932953	27.69866943	10.33467007	1509	255	37	61.56063843	712	124	522	175	2	115.5	0.899999976	1.327999949	5.199999809	53	11	1.129999995
186	U.rhynchophylla	Clade1	113.356529	25.127991	19.83666992	8.184000015	29.2997303	726.27948	33.30799866	5.375999928	27.93199921	23.7226696	12.22066975	28.23133087	10.49732971	1441	243	37	62.05878067	686	117	505	158	1.899999976	113.4000015	0.899999976	1.327999949	5.199999809	53	11	1.129999995
187	U.rhynchophylla	Clade1	115.393921	25.136922	19.22699928	8.925333023	31.86709023	688.9768066	32.43199921	4.423999786	28.00799942	23	11.83467007	27.06266975	10.22999954	1639	269	40	57.32931137	729	150	561	199	1.700000048	117.5999985	0.800000012	1.327999949	5.199999809	53	11	1.129999995
188	U.rhynchophylla	Clade1	102.748249	25.144181	14.35200024	10.97467041	47.2557106	442.0909119	23.9279995	0.703999996	23.22400093	18.91132927	8.329999924	18.91132927	8.329999924	927	186	13	83.14502716	513	44	513	44	2.200000048	143.6999969	0.800000012	1.463000059	5.199999809	45	5	1.139999986
189	U.rhynchophylla	Clade1	109.498983	25.144481	18.73950005	7.597667217	28.2063694	726.3441772	31.63199997	4.696000099	26.93600082	25.54667091	11.21467018	27.0273304	9.357999802	1691	319	44	67.94789886	819	154	676	184	1.799999952	101.1999969	0.800000012	1.327999949	5.199999809	53	11	1.129999995
190	U.rhynchophylla	Clade1	110.351669	25.175621	19.27416992	7.611001015	27.49241066	743.7647705	32.58000183	4.895999908	27.68400002	23.06999969	11.67267036	27.79332924	9.708666801	1798	339	47	65.73046875	880	176	665	192	1.799999952	100.9000015	0.800000012	1.50999999	5.900000095	41	9	1.330000043
191	U.rhynchophylla	Clade1	113.217309	25.22845	16.62433052	7.507332802	27.83379936	710.9628906	29.54800034	2.575999975	26.97200012	20.51733017	9.17266655	24.84532928	7.455999851	1546	257	43	60.29372025	725	131	537	180	2.200000048	108.5999985	0.699999988	2.036999941	5.300000191	40	9	1.539999962
192	U.rhynchophylla	Clade1	110.050532	25.255089	19.01217079	7.968999863	28.47291946	746.9279785	32.48400116	4.495999813	27.98800087	22.9193306	11.34667015	27.55999947	9.405334473	1813	349	48	67.36115265	897	173	681	198	1.700000048	100	0.800000012	1.43599999	6.300000191	38	9	1.399999976
193	U.rhynchophylla	Clade1	114.93	25.38	19.7488308	8.638333321	30.09872055	729.6433716	33.54000092	4.840000153	28.70000076	23.63999939	12.02000046	28.12599945	10.3106699	1547	252	40	54.52605057	673	152	499	205	1.899999976	115.3000031	0.800000012	1.049999952	6.800000191	37	9	1.129999995
194	U.rhynchophylla	Clade1	110.440546	25.405097	18.20417023	7.250332832	26.56188965	746.8862915	31.26799965	3.971999884	27.29599953	22.09199905	10.60066986	26.77866936	8.602666855	1731	321	47	63.67433929	840	177	619	188	1.899999976	99.90000153	0.800000012	1.327999949	5.199999809	53	11	1.129999995
195	U.rhynchophylla	Clade1	111.58	25.53	18.86783028	7.375667095	25.5354805	785.2404785	32.95999908	4.076000214	28.88400078	22.93932915	10.75599957	28.03133011	8.854000092	1503	257	47	55.15792847	687	176	479	194	2	100.5999985	0.800000012	1.327999949	5.199999809	53	11	1.129999995
196	U.rhynchophylla	Clade1	111.945802	25.570976	18.64332962	7.792666912	26.50567055	786.8756714	32.97200012	3.572000027	29.39999962	22.79800034	10.46467018	27.8513298	8.587333679	1478	245	46	53.76414108	667	170	466	191	2	101.0999985	0.800000012	1.327999949	5.199999809	53	11	1.129999995
197	U.rhynchophylla	Clade1	110.585686	25.60168	18.17217064	7.352334023	26.24333954	772.1765137	31.69599915	3.680000067	28.01600075	22.23999977	10.26000023	27.09532928	8.258000374	1645	295	48	59.91394043	779	184	566	191	1.799999952	98	0.800000012	1.50999999	5.900000095	41	9	1.330000043
198	U.rhynchophylla	Clade1	114.75	25.65	19.34016991	8.544333458	28.98348999	759.5471191	33.7159996	4.236000061	29.47999954	23.39800072	11.29067039	28.12599945	9.548666954	1496	239	40	52.6844101	640	153	464	208	1.899999976	113.6999969	0.800000012	1.43599999	6.300000191	38	9	1.399999976
199	U.rhynchophylla	Clade1	114.30827	25.681882	17.81082916	8.155666351	28.31829071	751.1682739	31.8560009	3.055999994	28.79999924	21.88866997	9.819999695	26.51199913	8.10466671	1536	247	41	54.24443054	675	149	492	200	2.099999905	112.4000015	0.800000012	1.327999949	5.199999809	53	11	1.129999995
200	U.rhynchophylla	Clade1	111.018483	25.74057	18.19532967	7.438000202	25.89833069	782.071106	32.18799973	3.467999935	28.71999931	22.27000046	10.16600037	27.34466934	8.22266674	1546	268	47	56.33358002	715	183	504	191	1.899999976	98	0.800000012	1.50999999	5.900000095	41	9	1.330000043
201	U.rhynchophylla	Clade1	116.35	25.83	18.74349976	9.40233326	32.74705124	695.366272	32.45999908	3.747999907	28.71199989	22.43532944	11.31532955	26.69333076	9.675333023	1599	259	38	58.18828964	730	150	532	195	1.700000048	116.5	0.800000012	1.327999949	5.199999809	53	11	1.129999995
202	U.rhynchophylla	Clade1	118.93	25.87	19.59516907	7.153666973	28.50065994	656.005127	32.23600006	7.136000156	25.10000038	22.06067085	17.14067078	27.32666969	11.4726696	1322	251	30	61.89371109	601	108	500	150	1.5	120	1	1.327999949	5.199999809	53	11	1.129999995
203	U.rhynchophylla	Clade1	111.009947	25.897942	18.10166931	7.237999916	25.20896912	789.5164795	32.2159996	3.503999949	28.71199989	22.13866997	10.03600025	27.36932945	8.067333221	1495	258	46	55.29701996	688	183	472	191	1.899999976	97	0.800000012	1.50999999	5.900000095	41	9	1.330000043
204	U.rhynchophylla	Clade1	105.62	25.95	16.31217003	8.123666763	32.98012924	619.1771851	27.80400085	3.171999931	24.63199997	23.26532936	7.999332905	23.26532936	7.999332905	1232	243	19	76.77294922	629	64	629	64	1.600000024	96.80000305	0.800000012	1.43599999	6.300000191	38	9	1.399999976
205	U.rhynchophylla	Clade1	110.599945	26.00537	16.50699997	7.345334053	25.9919796	777.0864868	30.27199936	2.012000084	28.26000023	20.66666985	8.501999855	25.61000061	6.580667019	1551	269	47	56.15937042	716	183	516	188	1.899999976	95.19999695	0.699999988	1.43599999	6.300000191	38	9	1.399999976
206	U.rhynchophylla	Clade1	113.93	26.08	14.65100002	8.20533371	28.67794037	742.979126	28.31200027	-0.300000012	28.61199951	18.71999931	6.854667187	23.29667091	5.105332851	1668	260	45	52.40327835	724	165	543	210	2.299999952	108.0999985	0.699999988	2.644000053	5.199999809	44	9	2.319999933
207	U.rhynchophylla	Clade1	109.13	26.23	15.83650017	7.884333134	27.82836914	761.0245972	29.63199997	1.299999952	28.33200073	20.00466919	6.089334011	24.74867058	6.089334011	1321	220	35	57.65206146	587	133	506	133	1.600000024	92.09999847	0.699999988	2.036999941	5.300000191	40	9	1.539999962
208	U.rhynchophylla	Clade1	115.35	26.33	18.96850014	8.59766674	28.43895912	785.8599243	33.79999924	3.568000078	30.23200035	23.06067085	10.70067024	28.11599922	8.866000175	1543	243	41	53.70817184	678	161	476	212	1.899999976	112	0.800000012	2.644000053	5.199999809	44	9	2.319999933
209	U.rhynchophylla	Clade1	108.07	26.38	14.9186697	7.783332825	27.98551941	743.9086914	28.47599983	0.663999975	27.81200027	22.14999962	5.423999786	23.70266914	5.423999786	1216	203	27	61.66613007	552	93	499	93	1.700000048	91.09999847	0.699999988	2.036999941	5.300000191	40	9	1.539999962
210	U.rhynchophylla	Clade1	117.792739	26.397146	20.09449959	9.111666679	32.30170822	690.2918701	34.2840004	6.076000214	28.20800018	23.34667015	16.61333084	28.18000031	11.27266979	1578	280	41	62.28836823	756	149	530	196	1.700000048	116.5999985	0.899999976	1.327999949	5.199999809	53	11	1.129999995
211	U.rhynchophylla	Clade1	111.316667	26.466667	16.61182976	6.930333138	23.99699974	799.6022949	30.98800087	2.10800004	28.87999916	20.73732948	8.453332901	26.10466957	6.507332802	1440	232	47	49.97842026	635	189	436	195	1.899999976	94.40000153	0.699999988	3.029000044	5.099999905	35	5	2.25
212	U.rhynchophylla	Clade1	107.97	26.58	15.8446703	7.949333191	27.84550095	759.9838257	29.95199966	1.404000044	28.54800034	23.24333	6.192667007	24.86599922	6.192667007	1201	203	27	62.02281189	549	90	493	90	1.700000048	90.30000305	0.699999988	1.743000031	6.5	37	5	1.49000001
213	U.rhynchophylla	Clade1	111.840659	26.580122	18.28767014	7.304666996	24.25188065	832.6002197	33.38399887	3.263999939	30.12000084	22.58466911	9.758000374	28.18199921	7.753333092	1363	211	47	47.91619873	589	188	394	196	1.799999952	96	0.800000012	1.43599999	6.300000191	38	9	1.399999976
214	U.rhynchophylla	Clade1	114.100817	26.587146	13.65067005	7.380000114	26.11834908	752.9038086	27.34000015	-0.916000009	28.25600052	17.71999931	5.754666805	22.48266983	4.021999836	1754	264	48	49.61997986	743	186	566	225	2.5	104.3000031	0.600000024	2.036999941	5.300000191	40	9	1.539999962
215	U.rhynchophylla	Clade1	108.32	26.67	15.67432976	7.825334072	27.42267036	764.5753784	29.70000076	1.164000034	28.5359993	23.09399986	5.890666008	24.70332909	5.890666008	1169	193	27	59.62102127	517	94	463	94	1.600000024	90.09999847	0.699999988	1.43599999	6.300000191	38	9	1.399999976
216	U.rhynchophylla	Clade1	117.47	26.72	19.07616997	9.040333748	31.34215927	715.2694092	33.52399826	4.679999828	28.84399986	22.56533051	15.40999985	27.42399979	9.892666817	1670	298	44	63.08520126	810	162	548	211	1.799999952	114.1999969	0.899999976	1.327999949	5.199999809	53	11	1.129999995
217	U.rhynchophylla	Clade1	114.908859	26.79023	18.55732918	8.101333618	26.31669998	821.003418	33.80400085	3.019999981	30.7840004	22.80867004	9.918000221	28.19466972	8.061332703	1511	231	44	51.01813126	656	172	458	216	2.200000048	107.4000015	0.800000012	1.43599999	6.300000191	38	9	1.399999976
218	U.rhynchophylla	Clade1	116.32	26.83	18.5993309	9.023333549	28.89871025	803.5294189	33.94400024	2.720000029	31.22400093	22.7073307	10.11067009	28.00466919	8.29066658	1698	300	45	62.28673935	819	169	554	216	1.799999952	112	0.800000012	1.43599999	6.300000191	38	9	1.399999976
219	U.rhynchophylla	Clade1	109.72	26.87	16.83766937	7.860667229	26.67526054	799.4025269	31.45999908	1.991999984	29.46800041	21.0739994	6.657332897	26.26866913	6.657332897	1291	214	37	55.11383057	582	144	457	144	1.5	89.69999695	0.699999988	1.327999949	5.199999809	53	11	1.129999995
220	U.rhynchophylla	Clade1	102.12	26.88	19.25333023	11.09066963	45.01813126	492.8880005	29.79199982	5.156000137	24.63599968	24.43066978	12.67733002	24.43066978	12.67733002	841	191	5	97.18209076	507	21	507	21	1.600000024	131.3000031	0.600000024	1.43599999	6.300000191	38	9	1.399999976
221	U.rhynchophylla	Clade1	114.242674	26.945237	17.84033012	8.413332939	27.30537987	821.2252197	33.23600006	2.424000025	30.81200027	22.16467094	9.197999954	27.50867081	7.363999844	1491	221	43	49.08378983	638	172	460	207	2	105.5999985	0.699999988	1.43599999	6.300000191	38	9	1.399999976
222	U.rhynchophylla	Clade1	108.68	26.97	15.4393301	7.959332943	27.35165977	781.479126	29.84799957	0.748000026	29.10000038	19.73666954	5.445333004	24.68267059	5.445333004	1148	192	30	56.95949936	493	102	435	102	1.600000024	89.5	0.699999988	2.036999941	5.300000191	40	9	1.539999962
223	U.rhynchophylla	Clade1	108.12	27.03	16.2206707	8.058667183	27.73876953	775.6317139	30.79599953	1.743999958	29.05200005	23.72200012	6.346666813	25.44132996	6.346666813	1132	185	27	60.29304886	505	85	452	85	1.600000024	88.69999695	0.699999988	1.743000031	6.5	37	5	1.49000001
224	U.rhynchophylla	Clade1	107.47	27.07	14.05200005	7.699999809	27.79783058	737.7332153	27.76799965	0.068000004	27.70000076	21.21999931	4.605332851	22.7859993	4.605332851	1144	198	22	64.38928223	530	72	484	72	1.799999952	87.5	0.600000024	2.036999941	5.300000191	40	9	1.539999962
225	U.rhynchophylla	Clade1	111.03	27.12	17.19383049	7.682332993	25.26750946	830.7147827	32.51599884	2.111999989	30.40399933	21.41267014	6.711999893	27.10866928	6.711999893	1364	215	42	50.91020966	607	174	439	174	1.600000024	91.69999695	0.699999988	1.43599999	6.300000191	38	9	1.399999976
226	U.rhynchophylla	Clade1	113.96146	27.127667	17.16267014	8.473333359	27.46801949	817.2545166	32.47999954	1.631999969	30.84799957	21.45800018	8.556666374	26.80133057	6.760666847	1514	223	45	47.93141937	645	181	461	211	2.099999905	102.8000031	0.699999988	1.327999949	5.199999809	53	11	1.129999995
227	U.rhynchophylla	Clade1	112.805557	27.221519	17.77832985	7.799334049	25.17213058	840.190918	33.27999878	2.296000004	30.98399925	22.06467056	9.126667023	27.80666924	7.143332958	1441	210	48	45.90254974	610	193	419	208	1.799999952	98.5	0.800000012	1.43599999	6.300000191	38	9	1.399999976
228	U.rhynchophylla	Clade1	112.73	27.25	17.80282974	7.848999977	25.13772011	844.8748169	33.47999954	2.256000042	31.22400093	22.1079998	9.116666794	27.92000008	7.127999783	1445	210	48	45.94729996	612	193	427	207	1.799999952	98.09999847	0.800000012	1.43599999	6.300000191	38	9	1.399999976
229	U.rhynchophylla	Clade1	116.911804	27.295062	18.69733047	9.264666557	29.85519981	790.7896729	33.95600128	2.924000025	31.03199959	22.64933014	14.65999985	27.94400024	8.549333572	1728	313	48	63.12511063	843	174	556	232	2.200000048	109.8000031	0.800000012	1.43599999	6.300000191	38	9	1.399999976
230	U.rhynchophylla	Clade1	117.48	27.37	18.3381691	9.262999535	30.97164917	751.0482178	33.14799881	3.24000001	29.90800095	22.01733017	14.50667	27.09399986	8.694000244	1768	323	48	63.78884888	866	174	577	232	1.799999952	111.5	0.800000012	1.327999949	5.199999809	53	11	1.129999995
231	U.rhynchophylla	Clade1	115.83	27.43	17.49316978	8.066333771	26.00700951	830.0449829	32.67200089	1.656000018	31.01600075	21.67933083	8.781999588	27.27799988	6.914000034	1668	287	45	59.63401031	788	173	538	218	2	108.0999985	0.699999988	1.327999949	5.199999809	53	11	1.129999995
232	U.rhynchophylla	Clade1	119.72	27.57	16.26967049	8.256667137	28.99518013	725.8378906	30.39599991	1.919999957	28.47599983	19.41533089	9.029999733	24.92466927	7.112667084	1712	275	37	54.21955109	683	150	630	183	1.799999952	109.3000031	0.699999988	2.644000053	5.199999809	44	9	2.319999933
233	U.rhynchophylla	Clade1	119.05	27.62	16.94532967	8.609333038	29.81484032	727.2307739	31.2159996	2.339999914	28.87599945	20.3306694	9.435333252	25.51932907	7.670667171	1711	311	37	58.72864914	766	150	613	193	1.899999976	111	0.699999988	1.327999949	5.199999809	53	11	1.129999995
234	U.rhynchophylla	Clade1	108.85	27.69	16.53582954	7.68900013	26.33580017	791.6522827	31.36000061	2.164000034	29.19599915	24.12800026	6.505332947	25.97467041	6.505332947	1183	195	28	59.19572067	524	93	457	93	1.399999976	86.90000153	0.699999988	3.029000044	5.099999905	35	5	2.25
235	U.rhynchophylla	Clade1	117.060259	27.706099	17.18917084	8.498999596	28.2358799	782.232605	31.9279995	1.827999949	30.10000038	21.0739994	13.22066975	26.3626709	7.158667088	1827	331	50	62.31570053	884	184	597	241	2	109.0999985	0.699999988	1.327999949	5.199999809	53	11	1.129999995
236	U.rhynchophylla	Clade1	117.688864	27.748309	14.13850021	7.651667118	27.8121109	716.6317139	27.45999908	-0.052000001	27.51199913	17.68532944	6.659333229	22.54000092	4.951333046	1998	345	48	58.65266037	921	184	680	237	2.299999952	109.4000015	0.600000024	2.036999941	5.300000191	40	9	1.539999962
237	U.rhynchophylla	Clade1	118.03	27.75	18.33499908	9.385333061	31.4521904	745.3259277	33.0359993	3.196000099	29.84000015	21.87932968	10.44666958	27.01532936	8.805999756	1755	331	44	65.50585175	871	169	577	224	1.799999952	112.5	0.800000012	2.644000053	5.199999809	44	9	2.319999933
238	U.rhynchophylla	Clade1	120.08	27.78	16.86232948	7.918665886	27.88656044	737.6221924	30.97999954	2.584000111	28.39599991	19.9006691	9.654666901	25.6506691	7.618000031	1602	244	37	52.28881073	617	150	579	173	1.700000048	109	0.699999988	2.644000053	5.199999809	44	9	2.319999933
239	U.rhynchophylla	Clade1	118.53	27.92	17.88599968	9.381999969	30.64812088	767.8081055	32.86399841	2.252000093	30.61199951	21.63999939	9.788666725	26.87667084	8.03266716	1692	340	41	66.47312164	841	164	578	212	1.700000048	110.0999985	0.699999988	1.43599999	6.300000191	38	9	1.399999976
240	U.rhynchophylla	Clade1	108.25	27.93	16.1060009	7.36933279	25.96664047	771.8676758	30.68400002	2.303999901	28.37999916	23.45800018	6.317333221	25.32533073	6.317333221	1161	191	23	60.97225189	518	77	463	77	1.5	85.90000153	0.699999988	2.036999941	5.300000191	40	9	1.539999962
241	U.rhynchophylla	Clade1	107.18	27.95	14.68383026	7.388999939	26.62511063	744.9224243	28.97599983	1.223999977	27.75200081	21.83666992	5.105999947	23.52199936	5.105999947	1091	182	18	65.1171875	501	59	468	59	1.600000024	84.59999847	0.600000024	1.43599999	6.300000191	38	9	1.399999976
242	U.rhynchophylla	Clade1	119.63	27.98	16.9818306	8.350999832	28.28162956	756.1939087	31.62800026	2.099999905	29.52799988	20.46533012	9.242666245	25.97933006	7.389999866	1605	269	33	52.37530136	652	151	574	180	1.5	108.8000031	0.699999988	3.029000044	5.099999905	35	5	2.25
243	U.rhynchophylla	Clade1	119.141815	28.074413	17.77983093	9.15766716	29.8801403	766.307312	32.9640007	2.315999985	30.64800072	21.45067024	9.765999794	26.86000061	7.982666969	1625	296	35	55.99021149	708	156	569	194	1.5	109.5999985	0.699999988	1.327999949	5.199999809	53	11	1.129999995
244	U.rhynchophylla	Clade1	117.245492	28.292516	18.70166969	8.473999977	27.12895966	824.15448	34.16400146	2.927999973	31.23600006	22.59799957	14.68000031	28.43733025	8.249333382	1801	333	51	61.86904907	864	184	600	248	2.099999905	108.1999969	0.699999988	1.327999949	5.199999809	53	11	1.129999995
245	U.rhynchophylla	Clade1	111.22	28.38	16.83416939	7.80966711	25.05347061	841.4937744	32.59999847	1.427999973	31.17200089	20.97800064	6.280666828	26.97999954	6.280666828	1368	212	41	50.36386108	591	155	474	155	1.600000024	90.19999695	0.699999988	1.327999949	5.199999809	53	11	1.129999995
246	U.rhynchophylla	Clade1	114.780982	28.385228	17.38632965	8.288666725	26.16371918	856.1397095	33.18000031	1.5	31.68000031	21.61932945	8.542666435	27.58132935	6.558667183	1537	256	42	55.41133881	702	168	501	197	2	101.1999969	0.699999988	1.43599999	6.300000191	38	9	1.399999976
247	U.rhynchophylla	Clade1	104.034919	28.446055	12.96216965	7.250999928	27.21846962	706.463623	25.9640007	-0.675999999	26.63999939	21.29067039	3.693332911	21.29067039	3.693332911	969	183	13	78.86760712	510	44	510	44	1.100000024	82.30000305	0.600000024	2.036999941	5.300000191	40	9	1.539999962
248	U.rhynchophylla	Clade1	110.39	28.45	17.21150017	7.923666	25.88418961	826.7636719	32.60800171	1.996000051	30.61199951	21.26600075	6.789999962	27.08600044	6.789999962	1411	248	38	58.81787109	646	133	529	133	1.399999976	87.30000305	0.699999988	2.644000053	5.199999809	44	9	2.319999933
249	U.rhynchophylla	Clade1	109.021111	28.471455	16.91917038	7.866333008	26.52169037	793.1519775	31.99200058	2.332000017	29.65999985	24.44199944	6.915999889	26.4213295	6.915999889	1301	221	26	60.39342117	584	89	519	89	1.399999976	85.40000153	0.699999988	1.43599999	6.300000191	38	9	1.399999976
250	U.rhynchophylla	Clade1	120.07	28.65	16.88883018	8.488333702	27.52378082	801.7216187	32.22800064	1.388000011	30.84000015	20.52667046	8.723333359	26.45466995	6.748666763	1462	239	37	49.42404175	590	153	519	174	2	105.9000015	0.699999988	1.159000039	5.300000191	54	11	0.939999998
251	U.rhynchophylla	Clade1	105.83	28.82	18.22100067	6.126667023	23.39137077	718.6378174	32.05199814	5.860000134	26.19199944	26.80599976	8.965332985	26.80599976	8.965332985	1103	179	22	66.97447205	507	71	507	71	1.100000024	81.09999847	0.899999976	1.43599999	6.300000191	38	9	1.399999976
252	U.rhynchophylla	Clade1	121.12	28.85	16.81716919	6.874332905	24.10692978	796.2833252	30.86800003	2.351999998	28.51600075	19.81599998	9.175333023	26.26333046	6.883333206	1404	208	40	47.33364868	516	154	466	162	2.799999952	107.5999985	0.699999988	1.43599999	6.300000191	38	9	1.399999976
253	U.rhynchophylla	Clade1	117.28	28.98	17.9553299	8.598000526	27.24679947	842.979126	33.37599945	1.820000052	31.55599976	21.97400093	9.216667175	27.92667007	7.245333195	1688	307	46	59.56798935	793	177	562	224	2	109	0.699999988	1.43599999	6.300000191	38	9	1.399999976
254	U.rhynchophylla	Clade1	116.674439	28.996786	17.87767029	7.894667149	25.32290077	857.1345215	33.16400146	1.988000035	31.1760006	21.98933029	9.048666954	28.01799965	6.986000061	1632	295	47	58.28955078	758	179	553	220	2.200000048	106.5999985	0.699999988	1.202999949	7.599999905	39	5	1.480000019
255	U.rhynchophylla	Clade1	109.852661	29.00103	16.59733009	7.822000027	26.01436996	810.2836914	31.69199944	1.623999953	30.06800079	24.25132942	6.355332851	26.28466988	6.355332851	1413	247	29	60.6816597	643	101	578	101	1.299999952	86.19999695	0.600000024	3.029000044	5.099999905	35	5	2.25
256	U.rhynchophylla	Clade1	114.412629	29.010101	16.40250015	8.402999878	26.53466988	854.9119263	32.18399811	0.515999973	31.66799927	20.70667076	7.504665852	26.61532974	5.610000134	1538	262	43	55.92913818	702	170	522	189	2.099999905	95.80000305	0.600000024	1.327999949	5.199999809	53	11	1.129999995
257	U.rhynchophylla	Clade1	114.57	29.03	16.97833061	8.984000206	27.74894905	862.0214233	33.17200089	0.796000004	32.37599945	21.31999969	7.961332798	27.27066994	6.101334095	1537	266	43	57.04917145	707	169	525	190	2	96.5	0.600000024	1.50999999	5.900000095	41	9	1.330000043
258	U.rhynchophylla	Clade1	103.84	29.04	16.36717033	6.714334011	26.02454948	695.5308228	29.04400063	3.243999958	25.79999924	24.55467033	7.256000042	24.55467033	7.256000042	1280	286	15	89.00328064	729	52	729	52	1	76.30000305	0.699999988	2.644000053	5.199999809	44	9	2.319999933
259	U.rhynchophylla	Clade1	113.814207	29.243579	16.93899918	8.204666138	25.63957977	872.9011841	32.73199844	0.731999993	32	21.36667061	7.838665962	27.42867088	5.920000076	1417	237	41	53.43458939	632	162	484	172	2.099999905	93.69999695	0.600000024	1.327999949	5.199999809	53	11	1.129999995
260	U.rhynchophylla	Clade1	114.96	29.32	15.81700039	8.036000252	25.53705025	860.5435181	31.42000008	-0.048	31.46800041	20.0613308	6.903999805	26.11667061	4.940000057	1545	267	40	56.46957016	700	159	546	181	2	99.30000305	0.600000024	3.029000044	5.099999905	35	5	2.25
261	U.rhynchophylla	Clade1	110.53	29.35	15.2489996	7.692667007	25.9116993	801.914917	29.96800041	0.280000001	29.68799973	22.88467026	5.126667023	24.8853302	5.126667023	1411	231	29	57.89393997	620	106	578	106	2.099999905	89.19999695	0.600000024	1.463000059	5.199999809	45	5	1.139999986
262	U.rhynchophylla	Clade1	111.13	29.42	17.00917053	7.693665981	24.97619057	841.0631714	32.29600143	1.491999984	30.80400085	25.05999947	6.381332874	27.12266922	6.381332874	1291	201	32	54.014431	546	112	521	112	1.799999952	91.69999695	0.600000024	1.327999949	5.199999809	53	11	1.129999995
263	U.rhynchophylla	Clade1	119.28	29.48	16.50182915	7.867667198	25.48150063	841.296875	31.87599945	1	30.87599945	20.44400024	7.93200016	26.53532982	5.861332893	1491	247	40	49.20289993	610	158	513	192	1.799999952	107.0999985	0.699999988	3.029000044	5.099999905	35	5	2.25
264	U.rhynchophylla	Clade1	103.39	29.49	15.26167011	7.130000114	27.37675095	687.9655151	27.81200027	1.768000007	26.04400063	23.34333038	6.260666847	23.34333038	6.260666847	1431	345	18	92.95424652	830	59	830	59	1.200000048	73	0.600000024	1.743000031	6.5	37	5	1.49000001
265	U.rhynchophylla	Clade1	114.03	29.55	17.13817024	8.461000443	26.02103043	886.135376	33.11600113	0.600000024	32.51599884	21.60932922	7.915334225	27.80666924	5.941999912	1389	238	39	54.35015869	618	155	493	164	2	91.19999695	0.600000024	1.475000024	5.199999809	24	7	1.029999971
266	U.rhynchophylla	Clade1	115.785877	29.599068	17.01132965	7.966667175	24.57633972	896.628418	33.22000122	0.80400002	32.41600037	21.3873291	7.750667095	27.77000046	5.659999847	1445	237	41	52.77005005	632	159	503	178	2.099999905	104.6999969	0.600000024	1.50999999	5.900000095	41	9	1.330000043
267	U.rhynchophylla	Clade1	115.99	29.61	15.22282982	7.340332985	23.52972984	874.7125854	30.78000069	-0.416000009	31.19599915	19.46533012	6.256000042	25.69866943	4.144667149	1586	265	42	53.27175903	690	165	570	186	2	105.4000015	0.5	1.327999949	5.199999809	53	11	1.129999995
268	U.rhynchophylla	Clade1	115.112932	29.832156	17.3761692	8.427000046	25.76433945	897.8900757	33.4640007	0.755999982	32.70800018	21.91066933	7.964000225	28.1760006	6.00266695	1405	244	39	55.14049911	621	152	515	166	2.099999905	96.80000305	0.600000024	1.327999949	5.199999809	53	11	1.129999995
269	U.rhynchophylla	Clade1	118.43	29.87	16.20767021	7.842000008	25.07353973	863.6422119	31.54800034	0.272000015	31.27599907	20.33200073	7.266666889	26.5	5.278666019	1565	266	41	53.69528961	681	155	541	193	2.099999905	108.6999969	0.600000024	1.475000024	5.199999809	24	7	1.029999971
270	U.rhynchophylla	Clade1	109.484961	29.990847	15.60282993	7.399665833	25.31357956	792.8231201	30.46800041	1.235999942	29.23200035	23.08399963	5.537333012	25.08532906	5.537333012	1466	229	28	60.76436996	649	95	619	95	1.5	82.80000305	0.600000024	2.644000053	5.199999809	44	9	2.319999933
271	U.rhynchophylla	Clade1	101.97	30.05	7.549666882	11.15200043	39.04214859	623.1265869	20.47999954	-8.084000587	28.56399918	14.81667042	-0.57733351	14.81667042	-0.57733351	753	158	4	92.42719269	410	13	410	13	2.299999952	100.9000015	0.200000003	1.021999955	6.900000095	44	9	1.090000033
272	U.rhynchophylla	Clade1	108.936374	30.290996	13.1343298	7.563333988	26.27983093	772.9788818	27.65600014	-1.123999953	28.78000069	20.4659996	3.306667089	22.4193306	3.306667089	1417	212	25	60.44219971	603	83	577	83	1.600000024	83.09999847	0.5	1.43599999	6.300000191	38	9	1.399999976
273	U.rhynchophylla	Clade1	107.890946	30.317053	16.99132919	7.050666809	24.56336021	771.7144165	32.04399872	3.339999914	28.70400047	24.29800034	7.196667194	26.2859993	7.196667194	1266	185	19	62.39910126	535	66	508	66	1.200000048	81.90000153	0.699999988	2.036999941	5.300000191	40	9	1.539999962
274	U.rhynchophylla	Clade1	102.82	30.37	12.45067024	9.038666725	32.72034073	675.7000122	25.44799995	-2.176000118	27.62400055	20.27667046	3.522666931	20.27667046	3.522666931	1063	210	13	84.47786713	576	43	576	43	1.399999976	78.09999847	0.400000006	3.02699995	7.699999809	36	9	2.49000001
275	U.rhynchophylla	Clade1	130.514	30.405	16.25349998	5.836999893	25.36944008	632.6574707	27.52400017	4.515999794	23.00799942	21.27866936	10.4186697	24.00066948	8.382666588	3073	500	143	39.68156052	1164	475	874	478	6.800000191	108.4000015	0.800000012	2.644000053	5.199999809	44	9	2.319999933
276	U.rhynchophylla	Clade1	109.47	31.02	17.16600037	8.055999756	26.79616928	792.8109741	32.62799835	2.563999891	30.06399918	24.64067078	7.122666836	26.7140007	7.122666836	1259	215	20	64.53560638	548	69	545	69	1.5	86.69999695	0.600000024	1.743000031	6.5	37	5	1.49000001
277	U.rhynchophylla	Clade1	110.340757	31.042327	16.07583046	8.307666779	27.36385918	808.425293	31.20400047	0.843999982	30.36000061	25.82266998	5.854000092	25.82266998	5.854000092	1190	210	20	64.73854065	532	67	532	67	1.799999952	90.30000305	0.600000024	1.743000031	6.5	37	5	1.49000001
278	U.rhynchophylla	Clade1	109.41	31.05	14.80449963	7.959000111	26.66152954	785.1356812	29.97599983	0.123999998	29.85199928	22.21733093	4.848667145	24.27866936	4.848667145	1307	214	21	62.93638992	559	73	553	73	2	86.09999847	0.600000024	2.644000053	5.199999809	44	9	2.319999933
279	U.rhynchophylla	Clade1	130.9597	31.1611	16.91905022	6.745237827	26.7213707	670.1713867	29.12857056	3.885714054	25.24286079	22.23332977	10.65952015	25.14761925	8.590476036	2579	445	90	49.63713074	1064	303	829	310	4.199999809	121	0.800000012	3.163000107	6.699999809	51	9	1.5
280	U.rhynchophylla	Clade1	130.89	31.18	15.30650043	7.540334225	27.60408974	718.4000854	28.12000084	0.80400002	27.31599998	21.11400032	8.372000694	24.02466965	6.255332947	2779	484	97	51.52513885	1167	321	927	335	3.799999952	115.0999985	0.699999988	3.163000107	6.699999809	51	9	1.5
281	U.rhynchophylla	Clade1	131.01	31.29	15.48666954	7.188000202	27.05509949	702.0684814	28.13199997	1.56400001	26.56800079	23.54733086	8.816666603	24.05200005	6.692667007	2779	472	88	52.5041008	1164	299	962	309	4.300000191	119.0999985	0.699999988	3.163000107	6.699999809	51	9	1.5
282	U.rhynchophylla	Clade1	130.94608	31.34687	17.4489994	8.96866703	30.60143089	736.8823242	31.13199997	1.824000001	29.30800056	23.4706707	10.17333031	26.41132927	8.145999908	2384	418	76	53.34743118	1011	262	812	268	3.299999952	121.5	0.800000012	3.163000107	6.699999809	51	9	1.5
283	U.rhynchophylla	Clade1	131.28	31.61	15.49833012	7.800000191	27.85713959	730.9196167	28.62400055	0.624000013	28	23.96467018	8.456000328	24.39999962	6.331999779	2674	446	65	55.27534103	1128	245	977	248	3.599999905	122.8000031	0.600000024	8.787000656	5.199999809	32	7	3.190000057
284	U.rhynchophylla	Clade1	131.0879	31.6902	15.37016964	8.534999847	29.12571907	754.1619873	29.18799973	-0.115999997	29.30400085	24.10000038	8.007333755	24.5273304	5.892000198	2561	441	63	58.23728943	1136	229	963	239	3	118.8000031	0.699999988	3.163000107	6.699999809	51	9	1.5
285	U.rhynchophylla	Clade1	110.67	31.75	11.76399994	8.992666245	29.03857994	808.0200806	26.78800011	-4.179999828	30.96800041	20.74132919	1.518000007	21.55666924	1.518000007	1146	197	17	64.53901672	504	60	500	60	2.099999905	93.69999695	0.5	1.50999999	5.900000095	41	9	1.330000043
286	U.rhynchophylla	Clade1	131.2694	31.7688	13.19299984	7.246666908	26.13106918	746.2371826	26.27199936	-1.460000038	27.73200035	21.78333092	6.067333221	22.22133064	3.814666986	2985	508	70	58.96144104	1337	260	1134	274	3.900000095	116.5999985	0.600000024	3.163000107	6.699999809	51	9	1.5
287	U.rhynchophylla	Clade1	131.29228	31.94136	16.54966927	8.176000595	28.65955925	738.4755249	30.05999947	1.531999946	28.52799988	25.18000031	9.364666939	25.58399963	7.334667206	2443	421	53	57.37065125	1028	207	908	211	2.599999905	122.6999969	0.699999988	3.163000107	6.699999809	51	9	1.5
288	U.rhynchophylla	Clade1	130.3117	32.0003	15.46549988	7.962999821	27.70702934	760.1953125	29.58799934	0.84799999	28.73999977	21.65732956	8.185333252	24.75600052	5.987332821	2387	427	81	59.27281189	1079	268	864	281	3.599999905	98.30000305	0.699999988	1.327999949	5.199999809	53	11	1.129999995
289	U.rhynchophylla	Clade1	112.79	32.03	15.63317013	9.31499958	27.93271065	909.4498291	31.26399994	-2.084000111	33.34799957	26.49267006	3.997334003	26.49267006	3.997334003	975	179	16	61.41294861	424	65	424	65	1.700000048	96	0.5	0.694999993	8.199999809	40	9	0.920000017
290	U.rhynchophylla	Clade1	131.15	32.05	13.29683018	7.534999847	26.47948074	764.3991089	26.87199974	-1.583999991	28.45599937	22.13666916	5.987332821	22.55067062	3.700000048	2815	492	64	62.16316986	1304	236	1093	254	3	113.0999985	0.600000024	3.163000107	6.699999809	51	9	1.5
291	U.rhynchophylla	Clade1	130.525	32.0517	14.48917007	8.255666733	28.14944077	771.4846802	28.79999924	-0.527999997	29.32799911	20.79533005	7.071332932	23.89599991	4.866000175	2530	465	73	63.35643005	1179	251	934	272	3.099999905	101.9000015	0.600000024	3.163000107	6.699999809	51	9	1.5
292	U.rhynchophylla	Clade1	130.353	32.0906	16.63400078	8.449333191	29.21623039	754.7498169	30.86800003	1.947999954	28.92000008	22.78932953	9.387999535	25.87866974	7.244667053	2130	389	73	58.74393082	960	244	755	252	3.299999952	99.59999847	0.699999988	1.327999949	5.199999809	53	11	1.129999995
293	U.rhynchophylla	Clade1	130.6031	32.1086	14.74483013	8.519000053	28.68350029	775.9553223	29.25200081	-0.448000014	29.70000076	21.1126709	7.233333111	24.19067001	5.057332993	2448	455	69	63.98989105	1148	240	900	258	2.799999952	102.5	0.600000024	3.163000107	6.699999809	51	9	1.5
294	U.rhynchophylla	Clade1	131.47	32.16	16.77700043	8.534667015	29.76239967	724.9113159	30.29599953	1.620000005	28.6760006	25.22999954	9.751333237	25.68932915	7.734000206	2409	405	51	56.66350937	991	204	895	205	3.099999905	122.4000015	0.600000024	8.787000656	5.199999809	32	7	3.190000057
295	U.rhynchophylla	Clade1	131.008	32.241	12.22367001	7.475333214	25.90924072	784.4597168	26.14800072	-2.703999996	28.85199928	21.28466988	4.723999977	21.68932915	2.385999918	2922	532	68	64.8083725	1392	250	1143	272	2.799999952	106.9000015	0.5	3.163000107	6.699999809	51	9	1.5
296	U.rhynchophylla	Clade1	131.3875	32.25	14.6326704	7.627999783	27.05731964	747.852417	28.09199905	-0.099999987	28.19199944	23.30867004	7.472667217	23.75532913	5.275332928	2561	440	54	59.49692917	1127	208	982	217	2.900000095	118.9000015	0.600000024	1.562000036	6.400000095	40	9	1.409999967
297	U.rhynchophylla	Clade1	131.5201	32.3793	15.70499992	8.236000061	28.6051693	746.2918091	29.46800041	0.675999999	28.79199982	24.39732933	8.483333588	24.8493309	6.389999866	2304	384	47	57.22686005	952	188	862	191	2.799999952	121.4000015	0.600000024	1.562000036	6.400000095	40	9	1.409999967
298	U.rhynchophylla	Clade1	130.655556	32.486667	15.31783009	8.307666779	27.88555908	785.8270874	30.13999939	0.34799999	29.79199982	21.76532936	7.728666782	24.91132927	5.518667221	2179	417	61	65.72485352	1043	214	796	226	3.099999905	98.19999695	0.600000024	1.327999949	5.199999809	53	11	1.129999995
299	U.rhynchophylla	Clade1	128.83778	32.68952	16.54533958	7.048530102	26.83049965	708.7681274	30.02940941	3.75882411	26.27058983	22.00588036	7.973529816	25.45587921	7.973529816	2335	346	97	44.79375076	913	321	779	321	5.300000191	85.90000153	0.699999988	1.327999949	5.199999809	53	11	1.129999995
300	U.rhynchophylla	Clade1	129.873514	32.744836	16.50979042	7.21458292	26.08781052	747.5040283	30.62000084	2.964999914	27.65500069	25.22083092	9.586667061	25.83250046	7.376667023	2008	358	63	58.26593018	895	221	748	225	3.200000048	90.19999695	0.699999988	1.327999949	5.199999809	53	11	1.129999995
301	U.rhynchophylla	Clade1	132.9443	32.821351	16.94275093	6.852898121	26.3572998	700.756897	29.45216942	3.452173948	26	22.38116074	8.239854813	25.5985508	8.239854813	2297	331	61	50.89036942	906	236	768	236	3.799999952	119.6999969	0.600000024	1.327999949	5.199999809	53	11	1.129999995
302	U.rhynchophylla	Clade1	132.8125	32.8444	14.90917015	7.182332993	26.06827927	745.2017822	28.10400009	0.551999986	27.55200005	20.88800049	5.610667229	24.02866936	5.610667229	2381	347	65	51.19763947	954	239	836	239	3.700000048	114.6999969	0.600000024	1.327999949	5.199999809	53	11	1.129999995
303	U.rhynchophylla	Clade1	131.81875	32.854167	14.22216988	7.589666843	26.75810051	759.7067871	28.05200005	-0.312000006	28.36400032	23.06599998	7.139999866	23.53199959	4.825333118	2192	333	51	56.86100006	932	186	896	195	3.799999952	113.4000015	0.600000024	1.562000036	6.400000095	40	9	1.409999967
304	U.rhynchophylla	Clade1	132.866667	32.866667	14.05000019	6.93200016	25.42919922	745.5040283	27.07999992	-0.180000007	27.26000023	20.06399918	4.745333195	23.14533043	4.745333195	2498	372	66	52.22957993	1017	244	891	244	4.199999809	114.3000031	0.5	1.327999949	5.199999809	53	11	1.129999995
305	U.rhynchophylla	Clade1	133.078696	33.090912	15.14817047	7.280333996	26.24489021	748.6173096	28.49600029	0.755999982	27.73999977	21.15600014	5.837999821	24.33532906	5.837999821	2321	347	59	53.93952179	957	229	786	229	4.199999809	115.4000015	0.600000024	1.562000036	6.400000095	40	9	1.409999967
306	U.rhynchophylla	Clade1	132.778723	33.132562	15.39400005	7.860000134	27.3448391	768.1663208	29.51199913	0.768000007	28.74399948	21.61599922	5.886666775	24.86000061	5.886666775	2075	297	62	49.40790176	817	227	709	227	2.599999905	110	0.600000024	1.562000036	6.400000095	40	9	1.409999967
307	U.rhynchophylla	Clade1	133.153686	33.149239	15.76683998	7.349652767	26.44552994	746.6569214	29.13750076	1.345832944	27.79166985	21.75485992	6.474306107	24.93055916	6.474306107	2283	340	58	54.82342148	943	230	747	230	4.099999905	116.0999985	0.600000024	1.327999949	5.199999809	53	11	1.129999995
308	U.rhynchophylla	Clade1	132.933333	33.166667	14.50117016	7.44566679	26.10681915	773.5510254	28.36000061	-0.159999996	28.52000046	20.79067039	4.878665924	23.97867012	4.878665924	2230	333	62	52.38700104	912	229	764	229	3.200000048	110.5999985	0.5	3.163000107	6.699999809	51	9	1.5
309	U.rhynchophylla	Clade1	129.916469	33.207487	15.59517002	7.292333126	25.55484962	778.7781982	30.04800034	1.511999965	28.5359993	24.75	6.046000004	25.21999931	6.046000004	1972	339	64	57.41384125	866	220	752	220	3.5	87.30000305	0.600000024	3.163000107	6.699999809	51	9	1.5
310	U.rhynchophylla	Clade1	132.711111	33.227222	15.68533039	8.215332985	28.08852959	774.3668823	30.1760006	0.927999973	29.24799919	21.96733093	6.118667126	25.23467064	6.118667126	1968	277	62	47.68486023	761	225	670	225	2.400000095	107.4000015	0.600000024	3.163000107	6.699999809	51	9	1.5
311	U.rhynchophylla	Clade1	132.518056	33.233333	16.18160057	8.245139122	29.15192986	738.0452881	30.35832977	2.075000048	28.28333092	22.02778053	7.212500095	25.40416908	7.212500095	1819	245	60	44.82567978	672	215	633	215	3.200000048	106.9000015	0.600000024	1.327999949	5.199999809	53	11	1.129999995
312	U.rhynchophylla	Clade1	133.21	33.27	16.17844009	7.222101212	26.20832062	738.9041748	29.59564972	2.039129972	27.55652046	22.06521988	7.020289898	25.27536011	7.020289898	2275	344	55	57.45217133	958	226	733	226	3.400000095	116.3000031	0.600000024	1.327999949	5.199999809	53	11	1.129999995
313	U.rhynchophylla	Clade1	130.685154	33.294991	14.30550003	8.182332993	27.36565971	807.2410278	29.47999954	-0.419999987	29.89999962	23.87999916	6.686666965	24.17333031	4.414000034	2007	379	58	63.96271896	940	200	776	214	2.099999905	89.5	0.600000024	1.327999949	5.199999809	53	11	1.129999995
314	U.rhynchophylla	Clade1	134.16875	33.329167	16.5	5.58958292	22.53863907	694.0100708	28.75625038	3.956249952	24.79999924	21.81771088	7.967709064	25.08020973	7.967709064	2313	345	65	47.35523987	859	238	777	238	4.099999905	117.9000015	0.600000024	1.327999949	5.199999809	53	11	1.129999995
315	U.rhynchophylla	Clade1	133.183333	33.383333	14.61200047	7.380000114	25.85482025	773.7041016	28.49200058	-0.052000001	28.54400063	20.90933037	5.002665997	24.0786705	5.002665997	2208	343	54	56.10269928	931	212	743	212	3.799999952	113.3000031	0.5	1.562000036	6.400000095	40	9	1.409999967
316	U.rhynchophylla	Clade1	134.04375	33.404167	14.90266991	6.445333004	23.7905407	745.3905029	27.92000008	0.828000009	27.09199905	20.78199959	5.597332954	24.00532913	5.597332954	2296	349	61	49.93418884	886	222	787	222	3.900000095	116.6999969	0.600000024	1.327999949	5.199999809	53	11	1.129999995
317	U.rhynchophylla	Clade1	134.10625	33.4125	14.75117016	6.324999809	23.38434982	750.7977905	27.79199982	0.744000018	27.04800034	20.71067047	5.381999969	23.92000008	5.381999969	2322	353	61	49.98986053	893	223	803	223	3.799999952	116.5	0.600000024	1.327999949	5.199999809	53	11	1.129999995
318	U.rhynchophylla	Clade1	134.241072	33.457553	16.12136078	5.647916794	22.55220032	705.4978027	28.61249924	3.568749905	25.04375076	21.57395935	7.490624905	24.86145973	7.490624905	2219	333	59	48.76898956	826	219	763	219	4.199999809	116.0999985	0.600000024	1.562000036	6.400000095	40	9	1.409999967
319	U.rhynchophylla	Clade1	133.24375	33.5125	14.69466972	7.509334087	25.89068031	784.7772827	28.88800049	-0.115999997	29.00399971	21.12000084	4.951334	24.28733063	4.951334	2103	332	52	56.63285065	891	202	705	202	3.799999952	111.6999969	0.600000024	1.562000036	6.400000095	40	9	1.409999967
320	U.rhynchophylla	Clade1	134.03125	33.520833	14.48666954	6.565999985	23.65615082	767.0722046	27.9279995	0.172000006	27.75600052	20.62266922	4.910665989	23.84600067	4.910665989	2204	341	55	51.86199951	865	204	768	204	3.599999905	115	0.600000024	1.327999949	5.199999809	53	11	1.129999995
321	U.rhynchophylla	Clade1	134.241073	33.524212	15.21282959	6.148333073	23.02057076	746.8687744	28.37599945	1.667999983	26.70800018	21.12999916	5.984666824	24.40666962	5.984666824	2173	329	54	50.49779892	817	204	764	204	3.700000048	115.5999985	0.600000024	1.562000036	6.400000095	40	9	1.409999967
322	U.rhynchophylla	Clade1	133.083333	33.533333	12.59617043	7.089000225	24.58044052	801.7979736	26.79599953	-2.04399991	28.84000015	19.22933006	2.647332907	22.36333084	2.647332907	2181	341	59	54.0932312	912	214	773	214	3.299999952	105.9000015	0.5	3.163000107	6.699999809	51	9	1.5
323	U.rhynchophylla	Clade1	133.403656	33.549195	15.49600029	7.973332882	27.08333015	777.168396	29.74799919	0.307999998	29.44000053	21.80999947	5.831999779	25.01267052	5.831999779	2075	327	50	57.29430008	875	196	686	196	3	113.5	0.600000024	1.327999949	5.199999809	53	11	1.129999995
324	U.rhynchophylla	Clade1	133.13125	33.5625	14.05617046	7.448999882	25.57683945	794.6868286	28.39599991	-0.727999985	29.12400055	20.60267067	4.195333004	23.76532936	4.195333004	2065	324	55	54.4789505	863	206	701	206	2.900000095	108	0.5	3.163000107	6.699999809	51	9	1.5
325	U.rhynchophylla	Clade1	134.243268	33.571596	15.07266998	6.309332848	23.19267082	758.5570068	28.44400024	1.24000001	27.20400047	21.1079998	5.693999767	24.40600014	5.693999767	2141	325	53	51.04624939	806	198	759	198	3.5	115.4000015	0.600000024	1.562000036	6.400000095	40	9	1.409999967
326	U.rhynchophylla	Clade1	133.353659	33.574192	15.57332993	7.949999809	26.9894104	779.7230835	29.87999916	0.423999995	29.45599937	21.91399956	5.879333019	25.12400055	5.879333019	2056	324	50	57.59413147	868	197	672	197	2.900000095	113.4000015	0.600000024	1.327999949	5.199999809	53	11	1.129999995
327	U.rhynchophylla	Clade1	133.88125	33.5875	13.90132999	6.743332863	24.12124062	772.9420166	27.50799942	-0.448000014	27.95599937	20.12332916	4.306000233	23.36333084	4.306000233	2175	341	53	53.68117142	876	196	769	196	4.199999809	112.4000015	0.5	1.327999949	5.199999809	53	11	1.129999995
328	U.rhynchophylla	Clade1	130.557	33.6153	13.8039999	7.032000065	24.68754005	790.4550171	28.39599991	-0.088000007	28.48399925	23.18000031	6.548666	23.5613308	4.194666862	1962	358	63	58.67815018	874	222	752	231	3.799999952	84.40000153	0.5	1.562000036	6.400000095	40	9	1.409999967
329	U.rhynchophylla	Clade1	134.30143	33.62759	15.73933029	6.645999908	24.0553093	760.866394	29.39999962	1.771999955	27.62800026	21.7859993	6.363999844	25.11733055	6.363999844	2000	302	49	51.47119904	738	184	714	184	3.299999952	114.8000031	0.600000024	1.562000036	6.400000095	40	9	1.409999967
330	U.rhynchophylla	Clade1	133.99375	33.629167	12.51550007	6.769667149	23.98550034	787.5554199	26.29599953	-1.927999973	28.22400093	18.94067001	2.728667021	22.11333084	2.728667021	2228	349	53	54.0954895	897	196	813	196	4.599999905	110.3000031	0.5	3.163000107	6.699999809	51	9	1.5
331	U.rhynchophylla	Clade1	134.227214	33.648919	13.81266975	6.46466589	23.35839081	774.7479248	27.37599945	-0.300000012	27.6760006	20.07732964	4.221333981	23.29667091	4.221333981	2148	333	49	53.30596924	832	186	785	186	3.700000048	113.5	0.5	3.163000107	6.699999809	51	9	1.5
332	U.rhynchophylla	Clade1	133.783333	33.65	15.30883026	7.276332855	25.44171906	772.4243164	29.20800018	0.60799998	28.60000038	21.52599907	5.710000038	24.77532959	5.710000038	2035	319	53	54.27872086	824	189	694	189	4	112.1999969	0.600000024	1.327999949	5.199999809	53	11	1.129999995
333	U.rhynchophylla	Clade1	135.655	33.674	13.16617012	7.133666992	25.60173035	764.9713135	26.82799911	-1.036000013	27.86400032	21.98600006	3.730000019	22.51733017	3.730000019	2301	343	62	48.31167984	860	221	824	221	4.400000095	109.5	0.5	1.562000036	6.400000095	40	9	1.409999967
334	U.rhynchophylla	Clade1	134.463301	33.678499	15.62193966	6.342778206	23.66707993	747.1052856	29.12667084	2.32666707	26.79999924	24.87332916	6.516665936	24.87332916	6.516665936	1948	299	47	51.44005966	707	179	707	179	3.900000095	113.1999969	0.600000024	1.327999949	5.199999809	53	11	1.129999995
335	U.rhynchophylla	Clade1	135.88902	33.68708	14.03767014	7.276667118	26.54554939	742.270874	27.47200012	0.059999991	27.41200066	22.61133003	4.923333168	23.16666985	4.923333168	2358	346	62	47.97269058	876	222	845	222	4.5	113.6999969	0.5	1.562000036	6.400000095	40	9	1.409999967
336	U.rhynchophylla	Clade1	134.302995	33.705953	14.93132973	6.622000217	23.71437073	775.7974243	28.77199936	0.84799999	27.92399979	21.17200089	5.348667145	24.46666908	5.348667145	2007	306	47	52.45402908	749	178	727	178	3.400000095	113.8000031	0.600000024	1.562000036	6.400000095	40	9	1.409999967
337	U.rhynchophylla	Clade1	135.934666	33.711705	15.42000008	7.306666851	26.54652977	742.7286987	28.9279995	1.404000044	27.52400017	23.97933006	6.268667221	24.55666924	6.268667221	2237	324	63	45.71496964	797	224	775	224	3.900000095	115.0999985	0.5	1.562000036	6.400000095	40	9	1.409999967
338	U.rhynchophylla	Clade1	134.36198	33.717494	13.48900032	6.653333187	23.59337997	790.2089844	27.45999908	-0.74000001	28.20000076	19.93333054	3.726666927	23.1693306	3.726666927	2064	319	46	53.61096954	789	177	763	177	3.900000095	112.0999985	0.5	1.562000036	6.400000095	40	9	1.409999967
339	U.rhynchophylla	Clade1	134.437804	33.725576	14.14066982	6.465332985	23.18652916	782.5180054	28.00799942	0.123999998	27.88400078	20.48600006	4.495999813	23.73999977	4.495999813	2024	308	46	53.07574081	756	176	750	176	4	112.0999985	0.5	1.327999949	5.199999809	53	11	1.129999995
340	U.rhynchophylla	Clade1	135.8833	33.7575	14.21166992	7.381332874	26.38451958	757.9194946	27.95599937	-0.02	27.97599983	22.97599983	4.870666981	23.50399971	4.870666981	2237	327	60	47.25336075	818	215	792	215	4	112.5999985	0.5	1.562000036	6.400000095	40	9	1.409999967
341	U.rhynchophylla	Clade1	132.8232	33.8646	15.30383015	7.886332989	26.32990074	816.0098877	30.49600029	0.54400003	29.95199966	22.07266998	5.328667164	25.37266922	5.328667164	1666	268	50	49.10203171	650	178	573	178	3	101.5999985	0.600000024	1.562000036	6.400000095	40	9	1.409999967
342	U.rhynchophylla	Clade1	134.519794	33.874058	14.96282959	6.672999859	23.63629913	786.9423218	29.16799927	0.93599999	28.23200035	24.65467072	5.329999924	24.65467072	5.329999924	1854	296	43	53.58078003	693	163	693	163	3.900000095	110.3000031	0.600000024	1.327999949	5.199999809	53	11	1.129999995
343	U.rhynchophylla	Clade1	135.700833	33.878611	12.19400024	7.317333221	25.77252007	781.2067261	26.28800011	-2.104000092	28.3920002	21.29067039	2.614000082	21.76532936	2.614000082	2198	326	57	49.3533287	833	206	803	206	3.5	105.3000031	0.5	3.163000107	6.699999809	51	9	1.5
344	U.rhynchophylla	Clade1	134.657196	33.915276	16.2696209	6.973958015	24.8367691	770.4663086	30.50832939	2.429167032	28.07917023	25.81875038	6.906943798	25.81875038	6.906943798	1735	292	42	53.02589035	647	160	647	160	4.699999809	109.5999985	0.600000024	1.327999949	5.199999809	53	11	1.129999995
345	U.rhynchophylla	Clade1	133.366667	33.916667	15.02332973	7.995333195	26.46059036	815.9002075	30.12400055	-0.092	30.2159996	21.80732918	5.021999836	25.03333092	5.021999836	1749	283	48	54.65378189	719	168	601	168	3.599999905	104.0999985	0.600000024	1.327999949	5.199999809	53	11	1.129999995
346	U.rhynchophylla	Clade1	134.352894	33.98418	14.29382992	6.916999817	23.93094063	809.1107178	28.92399979	0.02	28.90399933	24.22732925	4.382667065	24.22732925	4.382667065	1808	286	43	53.80899048	675	161	675	161	2.900000095	105.5	0.5	1.562000036	6.400000095	40	9	1.409999967
347	U.rhynchophylla	Clade1	136.15118	33.99278	13.83650017	7.727666855	27.3991909	754.5836182	27.79199982	-0.412	28.20400047	22.62932968	4.627333164	23.15200043	4.627333164	2160	311	54	49.02912903	799	194	787	194	4.400000095	113.1999969	0.5	1.327999949	5.199999809	53	11	1.129999995
348	U.rhynchophylla	Clade1	136.109007	34.055196	12.29850006	7.817667007	27.1937809	776.7416992	26.61599922	-2.131999969	28.74799919	21.37999916	2.81533289	21.85733032	2.81533289	2177	318	52	50.60187912	832	190	812	190	5	109.3000031	0.5	1.562000036	6.400000095	40	9	1.409999967
349	U.rhynchophylla	Clade1	134.10214	34.071667	14.98583031	7.641666889	25.61223984	817.9501953	30.12400055	0.287999988	29.83600044	21.7859993	4.975333214	25.04199982	4.975333214	1702	266	44	53.02920914	640	161	617	161	2.400000095	101.3000031	0.600000024	1.049999952	6.800000191	37	9	1.129999995
350	U.rhynchophylla	Clade1	133.7664	34.0974	14.86299992	7.800000191	25.76979065	825.0194702	30.29999924	0.032000002	30.26799965	21.71266937	4.828667164	25.03466988	4.828667164	1647	261	43	54.34294891	655	155	583	155	2.900000095	101.5999985	0.600000024	1.562000036	6.400000095	40	9	1.409999967
351	U.rhynchophylla	Clade1	136.24	34.1089	15.49104023	8.055417061	28.7950592	728.8444824	29.40999985	1.434999943	27.97500038	23.97249985	6.675834179	24.57666969	6.675834179	1992	282	53	47.24850845	708	189	707	189	3.900000095	113.5	0.600000024	1.327999949	5.199999809	53	11	1.129999995
352	U.rhynchophylla	Clade1	129.216	34.15	14.36299992	6.725333214	24.40251923	747.9968262	27.97200012	0.412	27.55999947	23.03266907	5.190000057	23.68333054	5.190000057	2057	324	56	56.41157913	916	211	826	211	3.700000048	94.80000305	0.5	2.316999912	4.900000095	26	7	3.160000086
353	U.rhynchophylla	Clade1	132.156	34.1633	14.48033047	7.633333206	26.00263023	807.6715088	29.43600082	0.080000013	29.3560009	21.09399986	7.027332783	24.50799942	4.71600008	1801	300	47	53.2422905	751	185	612	185	3.400000095	97.69999695	0.600000024	1.327999949	5.199999809	53	11	1.129999995
354	U.rhynchophylla	Clade1	135.399438	34.164002	14.11666965	7.441999912	25.53878021	797.8469849	28.94799995	-0.192000002	29.13999939	20.63866997	4.419332981	23.94932938	4.419332981	1686	260	47	48.1108284	619	172	573	172	3.099999905	99	0.5	1.562000036	6.400000095	40	9	1.409999967
355	U.rhynchophylla	Clade1	131.060101	34.211569	14.82849979	7.148334026	25.21279907	787.0177002	29.39999962	1.047999978	28.35199928	21.27466965	7.624000072	24.64666939	5.377333164	1751	283	64	50.05199814	719	225	615	231	3.200000048	82.69999695	0.600000024	1.327999949	5.199999809	53	11	1.129999995
356	U.rhynchophylla	Clade1	136.3494	34.2205	15.13399982	7.948667049	28.49802017	731.2579956	29.15999985	1.268000007	27.8920002	24.27466965	6.366666794	24.27466965	6.366666794	2007	286	54	47.79761887	728	188	728	188	4.699999809	112	0.5	1.327999949	5.199999809	53	11	1.129999995
357	U.rhynchophylla	Clade1	136.18	34.23	12.5284996	7.80966711	26.87058067	787.2711182	27.14800072	-1.916000009	29.06399918	21.76000023	2.941999912	22.22732925	2.941999912	2082	299	53	50.04141998	790	187	779	187	4.400000095	105.4000015	0.5	3.163000107	6.699999809	51	9	1.5
358	U.rhynchophylla	Clade1	131.4921	34.2337	13.54850006	7.496334076	25.87441063	798.6506958	28.41200066	-0.560000002	28.97200012	20.13866997	6.239999771	23.44199944	3.924666882	1945	330	62	54.26805115	830	220	700	230	3.5	84.5	0.5	1.562000036	6.400000095	40	9	1.409999967
359	U.rhynchophylla	Clade1	136.61003	34.3203	15.00833035	7.667333126	27.03573036	761.4213867	29.26399994	0.903999984	28.36000061	24.4706707	5.808000088	24.4706707	5.808000088	2103	307	61	46.79647064	765	207	765	207	4.599999905	113.5999985	0.5	1.562000036	6.400000095	40	9	1.409999967
360	U.rhynchophylla	Clade1	135.8568	34.67949	14.25267029	8.908666611	28.59374046	826.6829834	30.38800049	-0.768000007	31.15600014	21.10267067	4.313333988	24.48200035	4.313333988	1540	234	38	49.95275116	589	148	552	148	2.400000095	94.69999695	0.5	1.049999952	6.800000191	37	9	1.129999995
361	U.rhynchophylla	Clade1	138.81434	34.80004	14.44466972	7.127999783	26.67264938	703.5147095	27.70000076	0.976000011	26.72400093	22.46266937	5.935332775	23.19333076	5.935332775	2041	263	71	40.41580963	726	235	715	235	5.300000191	107.9000015	0.5	1.562000036	6.400000095	40	9	1.409999967
362	U.rhynchophylla	Clade1	138.947283	34.801709	13.50582981	7.439667225	27.37586975	706.1724243	26.98399925	-0.192000002	27.1760006	21.61667061	5.006000042	22.27066994	4.973332882	2071	265	69	41.52767944	732	232	730	315	5.599999905	106.3000031	0.5	1.562000036	6.400000095	40	9	1.409999967
363	U.rhynchophylla	Clade1	139.00047	34.82331	14.64150047	7.032999992	26.77401924	684.7603149	27.72400093	1.45599997	26.26799965	22.51532936	6.458000183	23.19799995	6.388667107	2022	261	69	39.75392151	703	233	693	318	5.599999905	107.6999969	0.5	1.562000036	6.400000095	40	9	1.409999967
364	U.rhynchophylla	Clade1	137.31778	34.8336	15.08166981	7.873332977	26.75093079	789.8413696	29.96800041	0.536000013	29.43199921	24.2840004	5.410666943	24.8239994	5.410666943	1936	258	57	44.78612137	710	196	690	196	4.199999809	112.4000015	0.5	1.327999949	5.199999809	53	11	1.129999995
365	U.rhynchophylla	Clade1	139.072361	34.917639	14.78083038	7.244999886	26.83333015	707.7794189	28.2840004	1.284000039	27	22.9640007	6.249332905	23.57933044	6.249332905	1921	248	63	40.25265121	671	217	662	217	4.900000095	110.3000031	0.5	1.562000036	6.400000095	40	9	1.409999967
366	U.rhynchophylla	Clade1	137.64711	35.02907	13.61783028	8.212333679	27.37443924	791.46521	28.56800079	-1.432000041	30	23.37999916	3.888000011	23.37999916	3.888000011	2235	297	69	46.60049057	854	231	854	231	3.900000095	111.3000031	0.5	1.562000036	6.400000095	40	9	1.409999967
367	U.rhynchophylla	Clade1	140.171743	35.153313	14.90583038	7.30566597	26.13647079	727.12323	28.52799988	0.575999975	27.95199966	21.87067032	6.038667202	23.90266991	6.038667202	1796	229	71	34.57509995	601	245	506	245	4.599999905	108.5	0.600000024	1.562000036	6.400000095	40	9	1.409999967
368	U.rhynchophylla	Clade1	137.144134	35.153372	14.83567047	8.761333466	28.19325066	819.3001709	30.6079998	-0.467999995	31.07600021	24.46999931	4.818665981	24.92200089	4.818665981	2018	273	56	48.27709961	769	199	760	199	3.200000048	103.5999985	0.5	1.327999949	5.199999809	53	11	1.129999995
369	U.rhynchophylla	Clade1	138.25293	36.204823	8.332166672	10.13700008	29.62648964	881.0991821	25.5359993	-8.680000305	34.2159996	19.01399994	-2.370666981	19.01399994	-2.370666981	1352	202	28	56.89588928	569	111	569	111	3.5	96.80000305	0.400000006	8.787000656	5.199999809	32	7	3.190000057
370	U.rhynchophylla	Clade1	121.116667	24.3333	8.817667007	6.079332829	36.60485077	369.0325928	16.18400002	-0.423999995	16.6079998	12.13799953	5.100667	12.90933037	3.871332884	3500	529	60	59.23965073	1471	245	1418	372	6.199999809	113.0999985	0.600000024	1.50999999	5.900000095	41	9	1.330000043
371	U.rhynchophylloides	Clade1	108.171236	21.673772	22.19067001	6.466667175	31.40377998	538.7036743	31.13599968	10.54399967	20.59199905	27.94532967	14.95199966	27.94532967	14.95199966	2214	451	34	86.94056702	1272	123	1272	123	2.5	130.1999969	1.299999952	1.649999976	5.099999905	41	5	1.149999976
372	U.rhynchophylloides	Clade1	108.199281	21.711667	22.13483047	6.537000179	31.43997955	542.5773926	31.18400002	10.3920002	20.79199982	27.94400024	14.85466957	27.94400024	14.85466957	2189	443	34	86.61924744	1255	123	1255	123	2.299999952	129.8000031	1.299999952	1.43599999	6.300000191	38	9	1.399999976
373	U.rhynchophylloides	Clade1	107.92	21.719997	20.61317062	6.40633297	32.4076004	508.4451904	29.27199936	9.50399971	19.76799965	26.06200027	15.22733021	26.06200027	13.79932976	2058	410	32	85.28762817	1162	117	1162	122	2.299999952	127	1.200000048	1.208999991	5.199999809	50	10	0.949999988
374	U.rhynchophylloides	Clade1	107.024722	21.830556	21.16366959	7.105332851	34.70079041	501.6854858	30.28800011	9.812000275	20.47599983	26.56732941	15.63132954	26.56732941	14.41732979	1380	273	19	78.98512268	723	79	723	99	1.700000048	120.5999985	1.200000048	3.163000107	6.699999809	51	9	1.5
375	U.rhynchophylloides	Clade1	109.876746	22.082121	22.12566948	6.947332859	31.52148056	566.6256714	31.78800011	9.748000145	22.04000092	28.2053299	16.12932968	28.2053299	14.56400013	1646	281	27	69.79575348	778	107	778	125	2.099999905	135.6000061	1.100000024	1.43599999	6.300000191	38	9	1.399999976
376	U.rhynchophylloides	Clade1	107.98	22.15	21.77116966	7.291666985	33.42961121	548.4603271	31.37599945	9.56400013	21.81200027	27.72732925	15.85999966	27.72732925	14.40933037	1853	355	31	81.94622803	1024	113	1024	114	1.899999976	126.9000015	1.200000048	1.208999991	5.199999809	50	10	0.949999988
377	U.rhynchophylloides	Clade1	106.699167	22.301389	20.46133041	7.044665813	34.33742905	512.8527832	29.58799934	9.072001457	20.51600075	25.99267006	14.7773304	25.99267006	13.54932976	1498	296	23	81.37265015	810	82	810	101	1.799999952	117	1.100000024	3.029000044	5.099999905	35	5	2.25
378	U.rhynchophylloides	Clade1	112.000278	23.186944	21.07132912	7.599999905	32.78688049	576.9260254	31.62400055	8.444000244	23.18000031	26.50867081	14.98799992	27.36866951	13.39000034	1789	317	36	68.05568695	816	121	755	155	1.899999976	119.5	1	1.208999991	5.199999809	50	10	0.949999988
379	U.rhynchophylloides	Clade1	106.62	23.33	20.2595005	7.148334026	33.7503891	542.3248291	29.62800026	8.447999954	21.18000031	26.1693306	12.89933014	26.1693306	12.89933014	1475	282	20	85.94835663	838	80	838	80	2	114.5	1	1.43599999	6.300000191	38	9	1.399999976
380	U.rhynchophylloides	Clade1	111.23	23.42	22.15600014	8.049333572	33.19039154	606.9608765	33.33599854	9.083999634	24.25200081	25.47933006	15.88667011	28.77532959	14.13866997	1573	284	36	67.36620331	728	121	651	155	1.799999952	120.6999969	1	1.049999952	6.800000191	37	9	1.129999995
381	U.rhynchophylloides	Clade1	110.991129	24.095943	19.13483047	7.497666836	29.83315086	660.3787231	30.69599915	5.56400013	25.13199997	22.73732948	12.32133007	26.46533012	10.49333	1553	285	41	66.11123657	725	129	622	171	2.099999905	112.0999985	0.899999976	3.029000044	5.099999905	35	5	2.25
382	U.rhynchophylloides	Clade1	106.842703	24.391006	18.4648304	7.90766716	33.35441971	598.8682251	29.36000061	5.65199995	23.70800018	25.11800003	10.42932987	25.11800003	10.42932987	1336	247	19	79.28740692	714	73	714	73	2	107.5	0.899999976	1.50999999	5.900000095	41	9	1.330000043
383	U.rhynchophylloides	Clade1	109.25	25.07	19.64450073	7.697667122	28.56064987	724.1715088	32.60800171	5.656000137	26.95199966	26.40666962	12.16532993	27.88334084	10.30000019	1606	299	41	67.20809937	778	146	658	172	1.799999952	102.6999969	0.899999976	1.327999949	5.199999809	53	11	1.129999995
384	U.rhynchophylloides	Clade1	110.803928	22.657811	20.70483017	7.417665958	33.61277008	544.2719116	30.42000008	8.352000237	22.06800079	25.85866928	14.94132996	26.53466988	13.37467003	1733	296	27	70.58772278	788	107	760	141	2	130.3000031	1	1.327999949	5.199999809	53	11	1.129999995
385	U.scandens	Clade1	95.33	29.32	15.7755003	12.07299995	43.82532883	575.6552124	27.7159996	0.167999998	27.54800034	21.98867035	9.489333153	21.98867035	8.066666603	1592	310	10	88.16471863	884	39	884	59	0.800000012	144.3000031	0.699999988	2.036999941	5.300000191	40	9	1.539999962
386	U.scandens	Clade1	95.377897	29.679728	11.93682957	11.71767044	43.16852951	584.7987061	24.11199951	-3.032000065	27.1439991	18.54932976	5.63066721	18.54932976	4.282000065	1134	221	7	88.96042633	630	28	630	36	1.399999976	137.3000031	0.5	1.598999977	6	31	7	1.690000057
387	U.scandens	Clade1	97.718578	24.546186	19.08883095	10.96166992	48.21281815	418.4136963	27.45199966	4.71600008	22.73600006	23.07467079	13.10000038	23.07467079	13.10000038	1706	373	12	93.10965729	1011	47	1011	47	1	174.3999939	1	1.208999991	5.199999809	50	10	0.949999988
388	U.scandens	Clade1	98.205604	19.604508	22.93650055	10.77700043	47.88074875	273.1187134	33.45600128	10.94799995	22.50799942	24.22467041	19.01600075	25.7073307	19.01600075	1173	225	4	84.47947693	607	25	354	25	1.100000024	203.8999939	1.5	3.163000107	6.699999809	51	9	1.5
389	U.scandens	Clade1	98.588637	24.433739	20.19282913	11.65367031	48.77643967	429.0956116	29.38400078	5.492000103	23.8920002	24.28333092	14.0813303	24.28333092	14.0813303	1568	372	13	98.05164337	981	48	981	48	1	172.8999939	1	1.43599999	6.300000191	38	9	1.399999976
390	U.scandens	Clade1	98.66582	27.740736	10.81550026	9.218999863	38.83319092	542.5905151	21.36000061	-2.380000114	23.73999977	17.02667046	5.148665905	17.02667046	3.884000063	1190	220	14	69.90534973	588	58	588	90	1.399999976	143.1999969	0.5	1.50999999	5.900000095	41	9	1.330000043
391	U.scandens	Clade1	98.762222	24.825278	15.05099964	10.51533031	48.14712906	428.8551941	23.2840004	1.444000006	21.84000015	19.55666924	9.170666695	19.55666924	9.170666695	1248	235	15	77.68023682	651	61	651	61	1.5	164.6999969	0.699999988	2.036999941	5.300000191	40	9	1.539999962
392	U.scandens	Clade1	99.521667	18.144722	26.23749924	12.29500008	52.07098007	269.5407104	37.37599945	13.76399994	23.61199951	26.69932938	22.70667076	29.00799942	22.46266937	1039	204	4	82.11865234	499	19	344	51	0.800000012	210.1000061	1.899999976	1.014000058	6.300000191	62	11	0.790000021
393	U.scandens	Clade1	99.598686	22.647739	20.15016937	11.86233044	51.46794891	368.6777954	29.54000092	6.492000103	23.04800034	23.62133026	16.34600067	23.62133026	14.91067028	1482	294	10	86.8216629	809	35	809	43	1.200000048	173.6000061	1.100000024	1.208999991	5.199999809	50	10	0.949999988
394	U.scandens	Clade1	99.622005	19.918513	23.25217056	11.38967037	50.59375	280.8153076	33.50400162	10.99199963	22.51199913	24.87532997	19.34466934	26.02599907	19.34466934	1365	282	7	85.0718689	729	35	414	35	1.200000048	196.1000061	1.5	1.203999996	5.099999905	59	10	1.029999971
395	U.scandens	Clade1	100.44931	21.96175	20.18567085	12.38399982	52.43902969	348.012207	30.28800011	6.671999931	23.61599922	23.01267052	16.80467033	23.43333054	15.25467014	1572	311	15	83.96392822	829	54	689	64	1.5	173.3999939	1.200000048	1.43599999	6.300000191	38	9	1.399999976
396	U.scandens	Clade1	100.860736	22.697654	18.84917068	10.74367046	50.298069	360.6940918	27.76399994	6.403999805	21.36000061	22.34667015	15.34799957	22.34667015	13.77200031	1501	317	17	87.14515686	838	56	838	63	1.399999976	165.5	1.100000024	1.327999949	5.199999809	53	11	1.129999995
397	U.scandens	Clade1	100.88389	20.43167	23.50667	11.08932972	53.15056992	278.7175903	32.4679985	11.60400009	20.86400032	25.43333054	19.61400032	26.09799957	19.61400032	1658	395	7	92.4224472	940	52	486	52	1.399999976	180.3000031	1.5	1.203999996	5.099999905	59	10	1.029999971
398	U.scandens	Clade1	100.967611	17.681167	21.77866936	11.24800014	55.41978836	228.0265045	30.80800056	10.51200008	20.29599953	22.98999977	18.64732933	24.00267029	18.54999924	1099	195	5	79.30117035	501	23	412	26	1.299999952	197.8000031	1.399999976	1.203999996	5.099999905	59	10	1.029999971
399	U.scandens	Clade1	101.33692	22.30445	19.52832985	10.42800045	50.72970963	353.8010864	28.2840004	7.728000164	20.55599976	22.51066971	14.53466988	22.91666985	14.53466988	1478	290	16	78.86476135	760	66	745	66	1.799999952	162.6999969	1.200000048	1.208999991	5.199999809	50	10	0.949999988
400	U.scandens	Clade1	101.366667	14.433333	23.22550011	9.852999687	57.56602097	186.4131927	30.76399994	13.64799976	17.11599922	23.70466995	20.76399994	25.06800079	20.53000069	1119	233	2	76.90145111	547	28	350	42	1.200000048	204.8999939	1.799999952	1.203999996	5.099999905	59	10	1.029999971
401	U.scandens	Clade1	101.716667	21.25	21.8484993	10.89033031	53.84856033	321.2502136	30.38800049	10.16399956	20.22400093	24.78800011	17.32533073	24.88999939	17.32533073	1728	374	6	90.19035339	977	67	795	67	1.799999952	165.6000061	1.399999976	1.945000052	4.900000095	40	3	1.74000001
402	U.scandens	Clade1	101.854462	26.688471	19.88282967	11.34033012	45.9569397	480.976593	30.42000008	5.743999958	24.6760006	24.89067078	13.47933006	24.89067078	13.47933006	795	178	5	95.57433319	475	20	475	20	1.5	137	0.699999988	1.562000036	6.400000095	40	9	1.409999967
403	U.scandens	Clade1	101.916358	22.758114	19.46282959	10.125	51.19842148	368.575592	27.72800064	7.952000141	19.77599907	23.10866928	14.32133007	23.10866928	14.32133007	1347	281	13	82.75514984	743	58	743	58	1.600000024	153.8999939	1.200000048	1.208999991	5.199999809	50	10	0.949999988
404	U.scandens	Clade1	102.12	26.88	19.25333023	11.09066963	45.01813126	492.8880005	29.79199982	5.156000137	24.63599968	24.43066978	12.67733002	24.43066978	12.67733002	841	191	5	97.18209076	507	21	507	21	1.600000024	131.3000031	0.600000024	1.43599999	6.300000191	38	9	1.399999976
405	U.scandens	Clade1	102.800436	23.307439	19.68116951	9.646332741	48.00125885	412.1669006	28.15999985	8.06400013	20.09600067	23.83200073	13.96467018	23.83200073	13.96467018	1149	245	13	87.74648285	673	52	673	52	1.700000048	139.6000061	1.200000048	1.929999948	6.099999905	33	5	1.320000052
406	U.scandens	Clade1	102.840503	23.344517	16.5114994	9.529000282	47.86518097	405.4404907	24.74799919	4.840000153	19.90800095	20.63332939	10.89999962	20.63332939	10.89999962	1155	237	15	86.82055664	668	52	668	52	2.299999952	141.8000031	1	1.327999949	5.199999809	53	11	1.129999995
407	U.scandens	Clade1	103.086573	22.792186	19.13216972	8.749000549	46.92662048	401.5887146	27.0720005	8.42800045	18.6439991	23.21133041	13.55932999	23.21133041	13.55932999	1377	299	13	89.79225159	814	58	814	58	1.799999952	138.6000061	1.200000048	3.029000044	5.099999905	35	5	2.25
408	U.scandens	Clade1	103.466667	20.55	19.61967087	8.541333199	48.65193176	344.7850037	26.69199944	9.13599968	17.55599976	23.00132942	15.26733017	23.00132942	14.78999996	1492	362	6	98.98081207	903	34	903	48	2.299999952	145.8000031	1.200000048	1.203999996	5.099999905	59	10	1.029999971
409	U.scandens	Clade1	103.685539	22.984249	16.40117073	7.947667122	41.48917007	445.1184082	24.62400055	5.467999935	19.15600014	21.08267021	10.25333023	21.08267021	10.25333023	1630	328	20	81.24220276	880	80	880	80	1.899999976	131.1000061	1	2.036999941	5.300000191	40	9	1.539999962
410	U.scandens	Clade1	103.97	22.52	23.11582947	7.933667183	40.37078857	458.3008118	31.9640007	12.31200027	19.65200043	27.97800064	16.86599922	27.97800064	16.86599922	1666	324	18	76.73647308	837	86	837	86	1.5	127.5	1.399999976	1.42900002	4.5	53	8	1.139999986
411	U.scandens	Clade1	104.672252	23.437468	15.97766972	8.605999947	41.62313843	474.9159851	24.86400032	4.188000202	20.6760006	21.04533005	9.436665535	21.04533005	9.436665535	1392	302	13	87.89640808	789	53	789	53	2	121.5999985	0.899999976	3.02699995	7.699999809	36	9	2.49000001
412	U.scandens	Clade1	104.702829	23.125462	17.62249947	8.433667183	41.10774994	477.0456848	26.5720005	6.056000233	20.51600075	22.71467018	11.09399986	22.71467018	11.09399986	1530	359	9	91.95909882	892	53	892	53	1.899999976	121.9000015	1	3.029000044	5.099999905	35	5	2.25
413	U.scandens	Clade1	105.313869	24.345875	18.61882973	8.539001465	37.89049149	539.9710083	28.65999985	6.124000072	22.5359993	24.4279995	11.23400021	24.4279995	11.23400021	1223	245	12	85.58479309	689	53	689	53	1.700000048	112.3000031	1	2.036999941	5.300000191	40	9	1.539999962
414	U.scandens	Clade1	105.630906	23.625319	18.96332932	8.489999771	39.45167923	508.7164001	28.55999947	7.039999962	21.52000046	24.45332909	12.02400017	24.45332909	12.02400017	1291	267	11	87.48771667	736	45	736	45	1.899999976	115.8000031	1	1.327999949	5.199999809	53	11	1.129999995
415	U.scandens	Clade1	106.288701	23.160603	19.58633041	7.122000217	34.80939102	520.9069824	28.54000092	8.079999924	20.45999908	25.22599983	12.48933029	25.22599983	12.48933029	1501	297	18	87.90112305	864	74	864	74	2	114.6999969	1	1.159000039	5.300000191	54	11	0.939999998
416	U.scandens	Clade1	106.751862	25.425859	18.18050003	8.224333763	32.20177078	645.5709229	30.27199936	4.731999874	25.54000092	24.34399986	9.606666565	25.4553299	9.606666565	1221	222	21	72.86119843	620	69	576	69	1.399999976	100.1999969	0.899999976	1.43599999	6.300000191	38	9	1.399999976
417	U.scandens	Clade1	106.817838	22.391288	22.38866997	7.953999996	36.4260788	529.6851807	32.23600006	10.39999962	21.83600044	28.07732964	15.25	28.07732964	15.25	1322	233	21	74.38661194	672	82	672	82	1.700000048	118	1.200000048	1.50999999	5.900000095	41	9	1.330000043
418	U.scandens	Clade1	106.991322	24.538798	17.74500084	7.717999935	32.37416077	609.8079834	28.75600052	4.915999889	23.84000015	24.57933044	9.619333267	24.57933044	9.619333267	1345	247	20	77.39134216	704	77	704	77	2	106.1999969	0.899999976	3.029000044	5.099999905	35	5	2.25
419	U.scandens	Clade1	107.05	24.55	18.47216988	7.967000008	32.78601074	619.2579956	29.71999931	5.420000076	24.29999924	25.40266991	10.21866989	25.40266991	10.21866989	1341	246	21	76.32848358	693	79	693	79	2	106.5	0.899999976	1.50999999	5.900000095	41	9	1.330000043
420	U.scandens	Clade1	107.25	24.15	20.67816925	7.90766716	33.06433105	606.7474976	31.81200027	7.895999908	23.91600037	27.42933083	12.59333038	27.42933083	12.59333038	1437	265	28	75.837883	749	101	749	101	1.899999976	109.9000015	1	1.208999991	5.199999809	50	10	0.949999988
421	U.scandens	Clade1	107.957979	22.097768	21.83782959	7.375667095	33.95169067	543.3021851	31.33200073	9.607999802	21.72400093	27.71199989	15.93200016	27.71199989	14.52466965	1881	363	31	82.47540283	1044	114	1044	114	1.799999952	127.3000031	1.200000048	1.43599999	6.300000191	38	9	1.399999976
422	U.scandens	Clade1	107.974445	16.100278	24.14432907	6.772666931	43.81901169	312.1628113	31.88400078	16.4279995	15.45600033	23.98600006	22.80467033	27.63067055	20.00600052	2175	509	43	82.17178345	1226	144	415	347	2.700000048	160.6000061	1.899999976	1.203999996	5.099999905	59	10	1.029999971
423	U.scandens	Clade1	107.98	22.15	21.77116966	7.291666985	33.42961121	548.4603271	31.37599945	9.56400013	21.81200027	27.72732925	15.85999966	27.72732925	14.40933037	1853	355	31	81.94622803	1024	113	1024	114	1.899999976	126.9000015	1.200000048	1.208999991	5.199999809	50	10	0.949999988
424	U.scandens	Clade1	107.983333	15.066667	15.06750011	7.882999897	55.35815048	183.7946014	21.2840004	7.044000149	14.23999977	16.18733025	12.55000019	16.9213295	12.55000019	2517	524	17	86.69204712	1375	59	715	59	3	170.5	1.100000024	1.203999996	5.099999905	59	10	1.029999971
425	U.scandens	Clade1	107.997805	21.741852	20.80133057	6.300000191	31.8374691	513.671814	29.4640007	9.675999641	19.78800011	26.2926693	15.35200024	26.2926693	13.90867043	2115	423	33	85.89083862	1203	121	1203	124	2.299999952	127.3000031	1.200000048	3.029000044	5.099999905	35	5	2.25
426	U.scandens	Clade1	108.167	11.567	19.0095005	9.116999626	64.69628143	109.0453033	25.53199959	11.43999958	14.09200001	19.35199928	17.44466972	20.18000031	17.44466972	1754	275	14	66.02323151	760	77	519	77	3.200000048	191.6000061	1.600000024	1.945000052	4.900000095	40	3	1.74000001
427	U.scandens	Clade1	108.185631	25.358542	17.81316948	7.876999855	29.62169075	702.1832886	30.55999947	3.967999935	26.59199905	24.48732948	8.719333649	25.87133026	8.719333649	1339	239	29	66.62480927	640	104	602	104	1.700000048	99.19999695	0.800000012	3.029000044	5.099999905	35	5	2.25
428	U.scandens	Clade1	108.407028	23.372486	21.03417015	7.382332802	31.18593025	612.0241089	31.82799911	8.156000137	23.67200089	27.79999924	14.61867046	27.79999924	12.94200039	1750	299	42	66.49475098	839	142	839	207	1.899999976	116.4000015	1	1.208999991	5.199999809	50	10	0.949999988
429	U.scandens	Clade1	109.05	19.25	24.06432915	7.092667103	41.91883087	370.5195007	31.59600067	14.67599964	16.92000008	26.22867012	18.98133087	27.93132973	18.98133087	1334	245	10	80.490242	663	42	605	42	2.5	158.6999969	1.600000024	1.208999991	5.199999809	50	10	0.949999988
430	U.scandens	Clade1	109.17	18.75	24.71249962	7.362999916	45.61957932	324.0873108	31.88400078	15.74400043	16.13999939	26.5446701	20.29199982	28.11733055	20.29199982	1346	248	16	77.65621185	692	60	433	60	2.400000095	162.1000061	1.700000048	1.945000052	4.900000095	40	3	1.74000001
431	U.scandens	Clade1	109.207192	22.75506	21.18683052	6.888332844	29.81962013	610.8140259	31.62000084	8.520000458	23.10000038	26.97666931	14.79133034	27.84199905	13.09667015	1528	257	34	69.38552856	724	110	723	147	2	125.5999985	1	1.208999991	5.199999809	50	10	0.949999988
432	U.scandens	Clade1	109.504134	18.252013	25.84917068	6.929666996	48.09595871	279.8310852	32.18000031	17.77199936	14.40799999	27.44466972	22.84667015	28.74600029	21.98600006	1456	295	23	77.74488831	759	76	396	95	3.299999952	163.8999939	1.899999976	1.649999976	5.099999905	41	5	1.149999976
433	U.scandens	Clade1	109.700342	18.626309	25.12982941	7.192333221	45.96326828	311.72229	32.10400009	16.45599937	15.64799976	26.9573307	21.76932907	28.35733032	20.83666992	1481	273	21	75.91972351	750	70	562	76	2.400000095	162.3000031	1.799999952	1.42900002	4.5	53	8	1.139999986
434	U.scandens	Clade1	110.090325	23.310937	21.84816933	7.29366684	31.15885925	611.309021	32.60800171	9.199999809	23.40800095	27.52599907	15.54932976	28.53733063	13.78732967	1409	258	32	64.87386322	651	121	580	163	1.899999976	121.4000015	1	2.644000053	5.199999809	44	9	2.319999933
435	U.scandens	Clade1	110.235565	24.175587	15.71850014	7.214334011	29.79159927	635.1541748	26.7159996	2.5	24.2159996	21.70266914	9.152667046	22.81266975	7.395999908	1721	312	39	65.52026367	795	136	704	183	2.5	109.1999969	0.699999988	2.036999941	5.300000191	40	9	1.539999962
436	U.scandens	Clade1	110.462487	23.519195	21.9988308	7.900333881	32.3837204	620.1906738	33.16400146	8.767999649	24.39599991	27.74600029	15.58932972	28.8220005	13.8380003	1496	269	34	65.0216217	687	126	616	162	1.899999976	119.0999985	1	1.208999991	5.199999809	50	10	0.949999988
437	U.scandens	Clade1	111.358619	23.153239	21.28700066	7.936666012	33.61854935	580.7758789	31.84399986	8.236000061	23.6079998	24.67667007	15.10200024	27.59733009	13.52867031	1696	304	33	69.33975983	782	116	719	151	1.899999976	123.4000015	1	1.208999991	5.199999809	50	10	0.949999988
438	U.scandens	Clade1	112.199131	23.932672	21.32850075	8.265666962	32.87854004	626.5314941	32.98400116	7.843999863	25.13999939	24.84600067	14.71133041	28.23867035	13.02799988	1624	290	37	64.18927765	753	125	629	168	1.899999976	113.5	1	1.208999991	5.199999809	50	10	0.949999988
439	U.scandens	Clade1	113.67	23.65	20.86932945	7.876667023	32.71041107	595.2974854	31.82799911	7.748000145	24.07999992	24.06732941	14.64799976	27.44267082	13.01599979	1748	297	32	66.56301117	803	112	726	164	1.799999952	112.0999985	1	1.208999991	5.199999809	50	10	0.949999988
440	U.sinensis	Clade1	95.33	29.32	15.7755003	12.07299995	43.82532883	575.6552124	27.7159996	0.167999998	27.54800034	21.98867035	9.489333153	21.98867035	8.066666603	1592	310	10	88.16471863	884	39	884	59	0.800000012	144.3000031	0.699999988	2.036999941	5.300000191	40	9	1.539999962
441	U.sinensis	Clade1	97.595794	24.447178	20.88566971	10.53800011	47.37456894	405.3904114	29.25200081	7.007999897	22.24399948	24.60199928	15.01132965	24.60199928	15.01132965	1666	373	10	96.39185333	1013	39	1013	39	0.800000012	176.1999969	1.200000048	1.327999949	5.199999809	53	11	1.129999995
442	U.sinensis	Clade1	98.3278	27.9525	9.404999733	9.797333717	40.23215103	541.5114136	20.24799919	-4.104000092	24.35199928	15.5539999	3.907332897	15.5539999	2.479332924	1240	237	15	73.44554138	637	60	637	85	1.899999976	139.1999969	0.5	1.50999999	5.900000095	41	9	1.330000043
443	U.sinensis	Clade1	98.3333	27.835	12.09350014	9.873666763	40.75312042	529.0078125	22.68400002	-1.54400003	24.22800064	17.96666908	6.598667145	17.96666908	5.21999979	1523	299	16	78.66718292	817	63	817	95	1.5	144.6000061	0.600000024	1.50999999	5.900000095	41	9	1.330000043
444	U.sinensis	Clade1	98.665833	27.740879	10.81550026	9.218999863	38.83319092	542.5905151	21.36000061	-2.380000114	23.73999977	17.02667046	5.148665905	17.02667046	3.884000063	1190	220	14	69.90534973	588	58	588	90	1.399999976	143.1999969	0.5	1.50999999	5.900000095	41	9	1.330000043
445	U.sinensis	Clade1	98.869207	26.901731	15.57532978	9.859999657	42.810009	491.1720886	25.22400093	2.191999912	23.03199959	21.03199959	10.07266998	21.03199959	9.109333038	1495	255	18	66.222229	724	77	724	123	1.100000024	154.1999969	0.699999988	3.029000044	5.099999905	35	5	2.25
446	U.sinensis	Clade1	102.815552	30.368361	12.45067024	9.038666725	32.72034073	675.7000122	25.44799995	-2.176000118	27.62400055	20.27667046	3.522666931	20.27667046	3.522666931	1063	210	13	84.47786713	576	43	576	43	1.399999976	78.09999847	0.400000006	3.02699995	7.699999809	36	9	2.49000001
447	U.sinensis	Clade1	102.82	27.72	10.66983032	11.10966969	44.27573013	521.8317871	21.4279995	-3.664000034	25.09199905	16.62266922	3.779334068	16.62266922	3.779334068	908	190	8	92.00689697	515	25	515	25	2.299999952	107.0999985	0.400000006	2.644000053	5.199999809	44	9	2.319999933
448	U.sinensis	Clade1	103.27	29.23	15.79166985	8.184000015	30.72072029	677.3883057	28.43600082	1.796000004	26.63999939	23.68132973	6.864666939	23.68132973	6.864666939	1321	312	16	92.44862366	767	53	767	53	1	77.09999847	0.600000024	2.644000053	5.199999809	44	9	2.319999933
449	U.sinensis	Clade1	103.398589	29.496119	15.26167011	7.130000114	27.37675095	687.9655151	27.81200027	1.768000007	26.04400063	23.34333038	6.260666847	23.34333038	6.260666847	1431	345	18	92.95424652	830	59	830	59	1.200000048	73	0.600000024	1.743000031	6.5	37	5	1.49000001
450	U.sinensis	Clade1	103.59895	32.637983	4.683499813	12.09232998	38.44205856	675.8845825	19.13999939	-12.31599998	31.45599937	11.14132977	-4.111332893	12.63000011	-4.111332893	715	115	4	75.48175049	327	19	317	19	2.299999952	95.59999847	0.200000003	1.05400002	8	44	9	1.019999981
451	U.sinensis	Clade1	103.891767	36.519977	7.75566721	13.59132957	32.85787964	1000.710999	27.23200035	-14.13199997	41.36399841	18.11133003	-5.279333115	19.46067047	-5.279333115	274	66	1	94.49809265	162	4	157	4	1.700000048	101.3000031	0.200000003	0.697000027	8.199999809	49	9	0.800000012
452	U.sinensis	Clade1	104.01	28.67	11.8428297	6.931000233	26.46632004	697.821228	24.65200043	-1.536000013	26.18799973	20.16200066	2.780667067	20.16200066	2.780667067	993	188	14	78.80782318	522	46	522	46	1.399999976	79.09999847	0.600000024	1.50999999	5.900000095	41	9	1.330000043
453	U.sinensis	Clade1	104.1088	32.248	10.3768301	9.625666618	33.17823029	700.3565063	24.21199989	-4.800000191	29.01199913	17.86800003	1.259333014	18.68466949	1.259333014	795	155	6	81.80558014	412	24	402	24	1.700000048	79.09999847	0.400000006	1.50999999	5.900000095	41	9	1.330000043
454	U.sinensis	Clade1	104.162933	28.64369	17.46249962	7.034999847	27.19576073	691.3745728	30.25200081	4.383999825	25.86800003	25.58600044	8.399999619	25.58600044	8.399999619	1168	238	15	83.33268738	641	53	641	53	0.899999976	80.69999695	0.800000012	2.644000053	5.199999809	44	9	2.319999933
455	U.sinensis	Clade1	104.3252	32.1756	10.33100033	8.769332886	30.77823067	713.1254272	23.95599937	-4.535999775	28.49200058	17.97400093	1.068667054	18.79599953	1.068667054	824	165	7	82.66731262	433	25	422	25	1.799999952	78.30000305	0.5	2.644000053	5.199999809	44	9	2.319999933
456	U.sinensis	Clade1	104.33	28.83	17.30599976	6.674666882	25.86277962	696.074707	30.20800018	4.400000095	25.80800056	25.50466919	8.213999748	25.50466919	8.213999748	1187	240	17	82.39668274	645	57	645	57	1.100000024	77.5	0.800000012	2.644000053	5.199999809	44	9	2.319999933
457	U.sinensis	Clade1	104.45	31.82	13.7840004	8.009333611	29.06566048	717.4368286	27.08799934	-0.467999995	27.55599976	21.44599915	4.513999939	22.33200073	4.513999939	888	206	5	94.5821228	526	21	501	21	1.399999976	74.30000305	0.600000024	3.02699995	7.699999809	36	9	2.49000001
458	U.sinensis	Clade1	104.52	28.17	17.07517052	7.348333836	27.76728058	705.9013062	30.23600006	3.772000074	26.4640007	25.37999916	7.81666708	25.37999916	7.81666708	1067	191	18	75.87563324	550	57	550	57	1.299999952	82.40000153	0.800000012	2.036999941	5.300000191	40	9	1.539999962
459	U.sinensis	Clade1	104.580735	28.114752	17.33917046	7.436333179	27.99403	705.9368286	30.52799988	3.963999987	26.56399918	25.62400055	8.063334465	25.62400055	8.063334465	1064	189	18	75.18707275	544	57	544	57	1.200000048	83.5	0.800000012	2.036999941	5.300000191	40	9	1.539999962
460	U.sinensis	Clade1	104.68	32.94	12.58516979	9.363666534	31.4343605	742.0490723	27.05200005	-2.736000061	29.78800011	20.49533081	3.003999949	21.46332932	3.003999949	659	139	2	88.001091	363	10	348	10	1.399999976	89.5	0.400000006	1.05400002	8	44	9	1.019999981
461	U.sinensis	Clade1	105.109559	28.270105	16.22767067	6.393332958	24.75349998	711.9445801	29.4279995	3.599999905	25.82799911	24.67333031	6.983334064	24.67333031	6.983334064	1068	176	19	70.6995697	515	60	515	60	1.299999952	82.09999847	0.800000012	2.644000053	5.199999809	44	9	2.319999933
462	U.sinensis	Clade1	105.23	32.58	14.27017021	8.020999908	28.32274055	746.7664185	28.15600014	-0.164000005	28.31999969	22.25200081	4.697999954	23.27132988	4.697999954	805	189	3	94.66660309	476	13	449	13	1.299999952	85.80000305	0.5	2.644000053	5.199999809	44	9	2.319999933
463	U.sinensis	Clade1	105.347222	27.106389	12.09082985	7.705667019	30.15208054	652.6231079	24.59600067	-0.959999979	25.55599976	19.69532967	3.486666918	19.69532967	3.486666918	1057	200	16	74.95102692	518	49	518	49	1.5	90.80000305	0.600000024	1.50999999	5.900000095	41	9	1.330000043
464	U.sinensis	Clade1	105.48	26.22	14.35000038	8.039333344	32.65367126	620.5883179	25.8239994	1.203999996	24.62000084	21.36667061	6.024666786	21.36667061	6.024666786	1200	237	18	76.98384857	610	60	610	60	1.600000024	95.30000305	0.699999988	3.02699995	7.699999809	36	9	2.49000001
465	U.sinensis	Clade1	105.83	28.82	18.22100067	6.126667023	23.39137077	718.6378174	32.05199814	5.860000134	26.19199944	26.80599976	8.965332985	26.80599976	8.965332985	1103	179	22	66.97447205	507	71	507	71	1.100000024	81.09999847	0.899999976	1.43599999	6.300000191	38	9	1.399999976
466	U.sinensis	Clade1	106.359744	24.827033	16.61083031	7.811666012	33.67097092	578.3035889	27.13199997	3.931999922	23.20000076	23.06599998	8.822667122	23.06599998	8.822667122	1240	233	11	82.75002289	678	50	678	50	2.200000048	107.3000031	0.800000012	1.50999999	5.900000095	41	9	1.330000043
467	U.sinensis	Clade1	106.415556	28.220556	14.1241703	7.202332973	26.76651001	720.2489014	28.03199959	1.123999953	26.90800095	20.98800087	4.868667126	22.70199966	4.868667126	1067	177	17	66.99996948	489	54	473	54	1.5	82.19999695	0.600000024	3.02699995	7.699999809	36	9	2.49000001
468	U.sinensis	Clade1	106.42	23.13	20.16583061	6.985667229	33.82561874	532.7313843	29.20800018	8.555999756	20.65200043	25.95332909	14.11999989	25.95332909	12.92133045	1512	298	19	87.69611359	870	80	870	80	1.899999976	114.5	1	1.50999999	5.900000095	41	9	1.330000043
469	U.sinensis	Clade1	106.633387	24.392902	17.57999992	7.619999886	33.13043976	584.0546265	28.12400055	5.124000072	23	24.06732941	9.713999748	24.06732941	9.713999748	1305	244	15	81.85266876	714	63	714	63	2.099999905	107.9000015	0.899999976	1.50999999	5.900000095	41	9	1.330000043
470	U.sinensis	Clade1	106.65	26.13	15.69867039	8.016666412	30.75289917	674.1837158	28.07600021	2.007999897	26.06800079	22.21467018	6.857999802	23.44599915	6.857999802	1156	218	18	71.51283264	575	63	541	63	1.600000024	93.30000305	0.699999988	1.43599999	6.300000191	38	9	1.399999976
471	U.sinensis	Clade1	106.804167	26.776389	13.76749992	7.536334038	28.74707985	691.253479	26.45199966	0.236000001	26.2159996	20.43267059	4.776667118	21.84399986	4.776667118	1123	207	19	68.7164917	542	63	507	63	1.799999952	88.40000153	0.600000024	3.02699995	7.699999809	36	9	2.49000001
472	U.sinensis	Clade1	106.847192	21.985242	21.71649933	7.342333794	35.06367111	511.7367859	31.13599968	10.1960001	20.94000053	27.24799919	16.01132965	27.24799919	14.84267044	1288	251	19	77.5517807	668	71	668	87	1.600000024	120	1.200000048	1.203999996	5.099999905	59	10	1.029999971
473	U.sinensis	Clade1	106.891889	27.3185	15.24116993	7.458333015	27.30389977	731.0352173	29.0359993	1.720000029	27.31599998	22.27267075	5.818665981	23.88266945	5.818665981	1069	189	17	67.33342743	507	57	468	57	1.5	87.09999847	0.699999988	1.743000031	6.5	37	5	1.49000001
474	U.sinensis	Clade1	107.032631	23.920078	20.20899963	7.803332806	34.08164978	575.1975098	30.63599968	7.739999771	22.89599991	26.56467056	12.47999954	26.56467056	12.47999954	1412	262	24	79.16158295	759	89	759	89	2	111.8000031	1	3.029000044	5.099999905	35	5	2.25
475	U.sinensis	Clade1	107.18	27.95	14.68383026	7.388999939	26.62511063	744.9224243	28.97599983	1.223999977	27.75200081	21.83666992	5.105999947	23.52199936	5.105999947	1091	182	18	65.1171875	501	59	468	59	1.600000024	84.59999847	0.600000024	1.43599999	6.300000191	38	9	1.399999976
476	U.sinensis	Clade1	107.325268	22.010392	21.77949905	6.919666767	33.2868309	520.5977173	31.12000084	10.33199978	20.78800011	27.40133095	16.02267075	27.40133095	14.76799965	1543	286	25	79.26177979	828	93	828	100	1.700000048	123.0999985	1.200000048	2.644000053	5.199999809	44	9	2.319999933
477	U.sinensis	Clade1	107.331278	28.401167	13.92516994	6.737667084	24.72719955	747.2630005	28.12000084	0.871999979	27.24799919	21.03866959	4.333333015	22.81732941	4.333333015	1145	185	19	63.37047958	512	63	480	63	1.600000024	83.59999847	0.600000024	1.743000031	6.5	37	5	1.49000001
478	U.sinensis	Clade1	107.405361	28.161639	13.55082989	6.977000237	25.3524704	748.0988159	27.79199982	0.272000015	27.52000046	20.69599915	3.937999964	22.45067024	3.937999964	1144	186	19	63.43128967	514	64	480	64	1.700000048	84.30000305	0.600000024	3.02699995	7.699999809	36	9	2.49000001
479	U.sinensis	Clade1	107.47	27.07	14.05200005	7.699999809	27.79783058	737.7332153	27.76799965	0.068000004	27.70000076	21.21999931	4.605332851	22.7859993	4.605332851	1144	198	22	64.38928223	530	72	484	72	1.799999952	87.5	0.600000024	2.036999941	5.300000191	40	9	1.539999962
480	U.sinensis	Clade1	107.53	25.83	15.33417034	8.159000397	30.37602043	700.7642822	28.07999992	1.220000029	26.86000061	22.10466957	6.283332825	23.45400047	6.283332825	1257	224	25	67.64083862	605	83	567	83	1.799999952	94.80000305	0.699999988	1.43599999	6.300000191	38	9	1.399999976
481	U.sinensis	Clade1	107.748164	22.937194	21.38150024	7.008999825	31.1511097	580.2531128	31.59199905	9.092000008	22.5	27.78067017	15.33732986	27.78067017	13.64266968	1561	272	34	73.55407715	806	117	806	134	1.899999976	118.4000015	1.100000024	1.208999991	5.199999809	50	10	0.949999988
482	U.sinensis	Clade1	107.957979	22.097768	21.83782959	7.375667095	33.95169067	543.3021851	31.33200073	9.607999802	21.72400093	27.71199989	15.93200016	27.71199989	14.52466965	1881	363	31	82.47540283	1044	114	1044	114	1.799999952	127.3000031	1.200000048	1.43599999	6.300000191	38	9	1.399999976
483	U.sinensis	Clade1	107.965	26.342583	14.36950016	7.557666779	27.74066925	731.927124	27.61599922	0.372000009	27.24399948	21.46733093	5.03000021	23.00333023	5.03000021	1233	209	27	62.50703812	565	92	514	92	1.799999952	90.80000305	0.600000024	2.036999941	5.300000191	40	9	1.539999962
484	U.sinensis	Clade1	108.25	27.93	16.1060009	7.36933279	25.96664047	771.8676758	30.68400002	2.303999901	28.37999916	23.45800018	6.317333221	25.32533073	6.317333221	1161	191	23	60.97225189	518	77	463	77	1.5	85.90000153	0.699999988	2.036999941	5.300000191	40	9	1.539999962
485	U.sinensis	Clade1	108.32	26.67	15.67432976	7.825334072	27.42267036	764.5753784	29.70000076	1.164000034	28.5359993	23.09399986	5.890666008	24.70332909	5.890666008	1169	193	27	59.62102127	517	94	463	94	1.600000024	90.09999847	0.699999988	1.43599999	6.300000191	38	9	1.399999976
486	U.sinensis	Clade1	108.42	27.05	15.93982983	8.014333725	27.6051693	778.0916138	30.43600082	1.404000044	29.03199959	23.43466949	6.024666786	25.17066956	6.024666786	1125	186	28	58.06079102	486	93	435	93	1.5	88.69999695	0.699999988	1.743000031	6.5	37	5	1.49000001
487	U.sinensis	Clade1	108.68	26.97	15.4393301	7.959332943	27.35165977	781.479126	29.84799957	0.748000026	29.10000038	19.73666954	5.445333004	24.68267059	5.445333004	1148	192	30	56.95949936	493	102	435	102	1.600000024	89.5	0.699999988	2.036999941	5.300000191	40	9	1.539999962
488	U.sinensis	Clade1	108.936374	30.290996	13.1343298	7.563333988	26.27983093	772.9788818	27.65600014	-1.123999953	28.78000069	20.4659996	3.306667089	22.4193306	3.306667089	1417	212	25	60.44219971	603	83	577	83	1.600000024	83.09999847	0.5	1.43599999	6.300000191	38	9	1.399999976
489	U.sinensis	Clade1	108.998611	30.339444	11.83866978	7.413332939	26.24374962	758.9805908	26.02400017	-2.223999977	28.24799919	19.02400017	2.207333088	20.9659996	2.207333088	1417	211	25	60.16579819	598	84	577	84	2	83.40000153	0.5	1.50999999	5.900000095	41	9	1.330000043
490	U.sinensis	Clade1	109.17	27.35	16.60416985	7.746333122	26.32658005	797.9738159	31.36000061	1.93599999	29.42399979	20.7946701	6.46333313	26.09267044	6.46333313	1200	197	32	56.5752182	529	114	448	114	1.5	87.09999847	0.699999988	1.327999949	5.199999809	53	11	1.129999995
491	U.sinensis	Clade1	109.2915	28.4756	16.61083031	7.827000141	26.48551941	793.0164185	31.51600075	1.963999987	29.55200005	24.12866974	6.596666813	26.10199928	6.596666813	1330	227	29	59.61420822	595	97	525	97	1.299999952	85.69999695	0.600000024	1.327999949	6.099999905	56	10	1.100000024
492	U.sinensis	Clade1	109.48	29.99	15.60282993	7.399665833	25.31357956	792.8231201	30.46800041	1.235999942	29.23200035	23.08399963	5.537333012	25.08532906	5.537333012	1466	229	28	60.76436996	649	95	619	95	1.5	82.80000305	0.600000024	2.644000053	5.199999809	44	9	2.319999933
493	U.sinensis	Clade1	109.52	31.88	12.38232994	8.860666275	29.01712036	794.7025146	27.38800049	-3.148000002	30.5359993	21.21266937	2.266000032	22.02000046	2.266000032	1120	191	14	65.58486176	495	52	476	52	2	92.69999695	0.5	1.50999999	5.900000095	41	9	1.330000043
494	U.sinensis	Clade1	109.56	28.07	16.44300079	8.023333549	26.88064003	798.1856079	31.2840004	1.43599999	29.84799957	20.5	6.352000237	25.99333	6.352000237	1312	224	32	58.77510834	587	111	500	111	1.5	86.80000305	0.600000024	1.743000031	6.5	37	5	1.49000001
495	U.sinensis	Clade1	109.73175	29.309194	15.22900009	7.360667229	25.36761093	788.3145142	29.72400093	0.708000004	29.01600075	22.69199944	5.274666786	24.67667007	5.274666786	1452	246	27	60.6426506	652	96	603	96	1.600000024	85.59999847	0.600000024	1.327999949	6.099999905	56	10	1.100000024
496	U.sinensis	Clade1	109.851254	29.001441	16.59733009	7.822000027	26.01436996	810.2836914	31.69199944	1.623999953	30.06800079	24.25132942	6.355332851	26.28466988	6.355332851	1413	247	29	60.6816597	643	101	578	101	1.299999952	86.19999695	0.600000024	3.029000044	5.099999905	35	5	2.25
497	U.sinensis	Clade1	109.9978	28.4231	16.11050034	7.562333107	25.53462029	802.7044067	30.94799995	1.332000017	29.61599922	20.10000038	6.007999897	25.72732925	6.007999897	1405	243	32	59.20473862	630	116	540	116	1.700000048	87	0.600000024	2.644000053	5.199999809	44	9	2.319999933
498	U.sinensis	Clade1	110.032936	29.887732	14.73766994	7.665999889	26.13528061	793.0977173	29.44799995	0.115999997	29.33200073	22.26000023	4.690000057	24.23533058	4.690000057	1426	225	27	60.71112823	634	92	609	92	1.700000048	86.30000305	0.600000024	0.906999886	7.900000095	44	9	0.889999986
499	U.sinensis	Clade1	110.058	28.637408	14.98783016	7.200333118	24.73320961	795.6486816	29.52400017	0.412	29.11199951	22.51267052	4.961332798	24.52066994	4.961332798	1460	249	34	58.64347839	649	117	571	117	2	87.09999847	0.600000024	2.036999941	5.300000191	40	9	1.539999962
500	U.sinensis	Clade1	110.099305	28.295666	16.34749985	7.474333763	25.0984993	811.5585938	31.28800011	1.508000016	29.78000069	20.37400055	6.110667229	26.04800034	6.110667229	1396	241	33	58.81898117	632	122	528	122	1.600000024	87.40000153	0.600000024	2.644000053	5.199999809	44	9	2.319999933
501	U.sinensis	Clade1	110.140486	29.094166	16.13566971	7.835999966	26.15138054	805.6953735	31.10000038	1.136000037	29.9640007	23.74132919	5.952667236	25.7773304	5.952667236	1414	246	28	60.39199829	639	102	578	102	1.799999952	87.90000153	0.600000024	3.029000044	5.099999905	35	5	2.25
502	U.sinensis	Clade1	110.236389	28.764444	15.19316959	7.293000221	24.88059044	801.4552002	29.83600044	0.523999989	29.31200027	22.76532936	5.096666813	24.79932976	5.096666813	1454	248	33	58.81362915	648	116	572	116	2	87.90000153	0.600000024	2.036999941	5.300000191	40	9	1.539999962
503	U.sinensis	Clade1	110.320008	31.514681	7.185667038	7.96999979	27.44490051	769.9235229	21.23200035	-7.808000088	29.04000092	16.50799942	-2.523333073	16.50799942	-2.523333073	1286	209	20	62.71353912	552	71	552	71	3	91.69999695	0.300000012	1.50999999	5.900000095	41	9	1.330000043
504	U.sinensis	Clade1	110.33	31.05	15.97017002	8.388999939	27.48689079	810.1757202	31.17200089	0.65200001	30.52000046	25.73133087	5.704667091	25.73133087	5.704667091	1195	210	20	64.67996216	533	67	533	67	1.899999976	90.5	0.600000024	2.644000053	5.199999809	44	9	2.319999933
505	U.sinensis	Clade1	110.48	29.13	16.91049957	8.140333176	26.63722038	821.2056885	32.16799927	1.60800004	30.55999947	24.69866943	6.547999859	26.77267075	6.547999859	1396	237	31	58.58161926	623	110	570	110	1.600000024	88.69999695	0.600000024	1.327999949	6.099999905	56	10	1.100000024
506	U.sinensis	Clade1	110.712211	32.144677	14.25300026	10.00067043	30.3418293	850.2307739	30.20400047	-2.756000042	32.95999908	23.61133003	3.461999893	24.55067062	3.461999893	1017	179	12	66.0667572	460	48	443	48	1.899999976	97.19999695	0.5	1.50999999	5.900000095	41	9	1.330000043
507	U.sinensis	Clade1	110.766719	28.331105	15.20232964	7.640666008	25.36404991	814.5933228	30.23200035	0.108000003	30.12400055	19.25532913	4.941332817	24.96533012	4.941332817	1448	237	38	54.57540131	642	144	524	144	2.099999905	89.59999847	0.600000024	3.029000044	5.099999905	35	5	2.25
508	U.sinensis	Clade1	110.834955	29.049641	15.81000042	7.760000229	25.55994987	820.8897095	30.84799957	0.488000005	30.36000061	23.6060009	5.46600008	25.68199921	5.46600008	1390	226	34	54.93286896	594	122	539	122	2	90.5	0.600000024	1.743000031	6.5	37	5	1.49000001
509	U.sinensis	Clade1	110.871148	30.222233	12.20067024	7.860665798	26.82821083	781.5908813	26.50399971	-2.796000004	29.29999924	19.73533058	2.313999891	21.6486702	2.313999891	1379	208	27	58.23622894	584	94	584	94	2.200000048	90.80000305	0.5	1.50999999	5.900000095	41	9	1.330000043
510	U.sinensis	Clade1	111.22	28.38	16.83416939	7.80966711	25.05347061	841.4937744	32.59999847	1.427999973	31.17200089	20.97800064	6.280666828	26.97999954	6.280666828	1368	212	41	50.36386108	591	155	474	155	1.600000024	90.19999695	0.699999988	1.327999949	5.199999809	53	11	1.129999995
511	U.sinensis	Clade1	112.12	28.53	17.36166954	7.635334015	24.29158974	857.7427979	33.09199905	1.659999967	31.43199921	21.69733047	8.550666809	27.71467018	6.556666851	1342	197	45	46.55252075	564	174	437	174	1.799999952	93.40000153	0.699999988	1.43599999	6.300000191	38	9	1.399999976
512	U.sinensis	Clade1	114.03	29.55	17.13817024	8.461000443	26.02103043	886.135376	33.11600113	0.600000024	32.51599884	21.60932922	7.915334225	27.80666924	5.941999912	1389	238	39	54.35015869	618	155	493	164	2	91.19999695	0.600000024	1.475000024	5.199999809	24	7	1.029999971
513	U.sinensis	Clade1	115.941178	29.499711	14.00382996	7.144332886	23.72901917	841.567627	28.73200035	-1.376000047	30.1079998	18.05200005	5.389999866	24.08532906	3.367332935	1719	292	43	54.3959198	751	171	630	197	2.299999952	103.8000031	0.5	2.036999941	5.300000191	40	9	1.539999962
514	U.callophylla	Clade2	101.833333	5.833333	24.96266937	7.875999928	77.6725769	73.35590363	30.23200035	20.09199905	10.14000034	24.45999908	25.08799934	25.84066963	23.96332932	2512	407	88	48.47254944	1077	326	469	674	1.899999976	174.1000061	2.599999905	1.203999996	5.099999905	59	10	1.029999971
515	U.callophylla	Clade2	101.916667	6.133333	26.8465004	8.149000168	77.02268219	83.81498718	32.5	21.92000008	10.57999992	26.19667053	26.95999908	27.86333084	25.74799919	2397	498	69	70.31449127	1204	233	380	724	2.200000048	183.6999969	2.799999952	28.79599953	4.599999905	22	3	14.53999996
516	U.callophylla	Clade2	109.583333	-0.316666	26.69849968	7.780333042	88.89777374	38.79296875	31.36400032	22.61199951	8.752000809	26.20599937	27.03199959	27.15666962	26.20599937	3045	359	160	25.22624016	991	501	713	991	1.299999952	157.1000061	3	1.269000053	4.900000095	49	9	1.399999976
517	U.callophylla	Clade2	109.75	1.5833	27.03450012	8.421666145	88.38860321	47.35813904	32.18799973	22.65999985	9.527999878	26.37932968	27.38332939	27.57467079	26.37932968	3596	610	145	54.09564972	1623	467	554	1623	1.700000048	143.3999939	3	0.902000129	5.300000191	86	12	0.620000005
518	U.callophylla	Clade2	110.166667	1.633333	26.41066933	8.088000298	87.60830688	50.81904984	31.45999908	22.22800064	9.232000351	25.69599915	26.81399918	26.9659996	25.69599915	4186	760	182	51.33757019	1857	595	673	1857	1.899999976	140.1000061	3	1.639999986	4.800000191	43	9	1.519999981
519	U.callophylla	Clade2	110.33	1.47	26.83550072	8.746334076	88.38249969	46.29771042	32.14400101	22.24799919	9.896001816	26.18932915	27.20266914	27.34733009	26.18932915	4082	682	186	42.64640045	1656	626	730	1656	1.700000048	138.6000061	3	1.203999996	5.099999905	59	10	1.029999971
520	U.callophylla	Clade2	110.533333	1.583333	26.49832916	8.025000572	86.85064697	48.96733093	31.54500008	22.30500031	9.239999771	25.81917	27.01667023	27.03582954	25.81917	3861	616	173	40.42832184	1532	598	687	1532	2	140.8000031	3	1.639999986	4.800000191	43	9	1.519999981
521	U.callophylla	Clade2	110.916666	1.133333	26.55367088	8.573332787	88.75086212	43.0945015	31.70400047	22.04400063	9.659999847	26.01866913	27.01667023	27.03932953	25.97666931	3407	405	167	25.78315926	1154	595	697	1089	1.299999952	145.3000031	3	1.203999996	5.099999905	59	10	1.029999971
522	U.callophylla	Clade2	110.95	1.183333	25.46999931	8.418000221	89.06051636	39.1223793	30.50399971	21.05200005	9.451999664	25.00132942	25.78067017	25.92399979	24.94599915	3438	404	168	25.24970055	1153	601	713	1099	1.299999952	142.5	2.799999952	1.203999996	5.099999905	59	10	1.029999971
523	U.callophylla	Clade2	111.333333	1.916666	26.53033066	8.801333427	89.84619904	40.68706131	31.73600006	21.94000053	9.795999527	26.06599998	26.97599983	26.99533081	25.97533035	3241	396	169	25.51214981	1072	577	649	1070	1.600000024	145.1000061	3	1.203999996	5.099999905	59	10	1.029999971
524	U.callophylla	Clade2	111.966666	0.55	27.09033012	9.06533432	89.260849	37.7324295	32.41199875	22.25600052	10.15600014	26.60932922	27.38332939	27.54067039	26.60932922	3631	374	218	18.36672974	1109	683	867	1109	0.899999976	149.1000061	2.900000095	1.269000053	4.900000095	49	9	1.399999976
525	U.callophylla	Clade2	112.224972	-0.864889	26.48567009	9.006667137	90.28334808	26.75613022	31.57999992	21.60400009	9.975999832	26.28733063	26.51466942	26.83333015	26.17667007	3276	343	197	18.55612946	954	620	805	946	1.100000024	154.5	2.799999952	3.003000021	4.900000095	40	3	2.049999952
526	U.callophylla	Clade2	113.0167	2.7833	26.85849953	7.902334213	90.12698364	38.22449875	31.49200058	22.72400093	8.767999649	26.45400047	27.25267029	27.33333015	26.35400009	3466	402	211	20.79067039	1117	681	714	1049	1.299999952	156	2.900000095	1.203999996	5.099999905	59	10	1.029999971
527	U.callophylla	Clade2	113.116666	3.133333	27.02866936	7.723999977	89.43955994	39.13949966	31.58399963	22.94799995	8.63599968	26.59466934	27.35932922	27.50600052	26.50732994	3364	405	221	23.07333946	1112	672	688	984	1.899999976	157.3999939	3	28.79599953	4.599999905	22	3	14.53999996
528	U.callophylla	Clade2	113.25	0.983333	25.8741703	8.850999832	89.25978088	32.14067078	31.02000046	21.10400009	9.916000366	25.64732933	26.07266998	26.2773304	25.47666931	4182	424	223	18.73077965	1251	760	1011	1140	1.100000024	149.5	2.700000048	1.203999996	5.099999905	59	10	1.029999971
529	U.callophylla	Clade2	113.683333	3.666666	26.86700058	7.579332829	89.42111206	38.26564026	31.38800049	22.91200066	8.475999832	26.46733093	26.83267021	27.34399986	26.36067009	3254	372	213	22.1402092	1068	660	692	926	2	166.1000061	2.900000095	1.203999996	5.099999905	59	10	1.029999971
530	U.callophylla	Clade2	114.183333	4.583333	27.12000084	7.153999805	86.61016846	43.04695892	31.53199959	23.27199936	8.260000229	26.67399979	27.17066956	27.67267036	26.57533073	2988	363	165	28.69577026	1066	544	630	897	2.799999952	185.3999939	3	28.79599953	4.599999905	22	3	14.53999996
531	U.callophylla	Clade2	114.416667	4.366667	26.97083092	7.374332905	87.20831299	40.97372055	31.49200058	23.0359993	8.455999374	26.54733086	27.1866703	27.50132942	26.45266914	3165	353	202	22.02032089	1036	625	712	891	2	183	2.900000095	28.79599953	4.599999905	22	3	14.53999996
532	U.callophylla	Clade2	114.45	4.533333	26.99799919	7.285999775	86.9866333	41.24720001	31.47599983	23.10000038	8.375999451	26.58732986	27.22599983	27.53133011	26.47732925	3081	348	196	23.65571976	1029	606	688	879	2.5	186	2.900000095	1.203999996	5.099999905	59	10	1.029999971
533	U.callophylla	Clade2	114.533333	4.633334	26.90299988	7.289332867	86.73648071	41.12559128	31.3920002	22.98800087	8.403999329	26.48200035	26.94000053	27.42933083	26.38599968	3207	361	198	23.65472984	1067	639	718	911	2.799999952	188.5	2.900000095	1.203999996	5.099999905	59	10	1.029999971
534	U.callophylla	Clade2	114.949826	-3.520189	26.73550034	8.439666748	79.95139313	37.66976166	32.12799835	21.5720005	10.55599976	26.32332993	26.60400009	27.08466911	26.32332993	2513	355	87	47.05733871	994	298	453	994	1.200000048	163.1999969	2.900000095	3.003000021	4.900000095	40	3	2.049999952
535	U.callophylla	Clade2	115.011944	2.840278	22.8845005	8.219665527	90.00949097	30.59732056	27.62000084	18.48800087	9.131999969	22.83732986	23.01066971	23.28733063	22.50532913	3638	360	242	13.20648003	1042	790	939	836	1.399999976	151.3000031	2.299999952	3.686000109	4.900000095	36	3	2.829999924
536	U.callophylla	Clade2	115.383333	3.866667	19.3864994	8.139666557	91.33379364	23.38363075	23.97599983	15.06400013	8.911999702	19.31533051	19.19000053	19.69599915	19.15800095	2891	293	184	16.27751923	827	618	786	645	1.799999952	162.1999969	1.799999952	1.203999996	5.099999905	59	10	1.029999971
537	U.callophylla	Clade2	115.541667	5.045833	27.10642052	7.235070229	86.73410034	44.23033905	31.57082939	23.22916985	8.341667175	26.81458092	27.13957977	27.67013931	26.53264046	3414	368	176	20.76026917	1055	641	797	807	2.5	198.6000061	2.900000095	1.203999996	5.099999905	59	10	1.029999971
538	U.callophylla	Clade2	115.616667	5.15	27.01516914	7.247666836	86.77760315	42.91011047	31.48800087	23.13599968	8.35200119	26.91066933	26.62532997	27.55666924	26.45667076	3524	378	175	20.0622406	1079	694	887	786	2.5	198.6999969	2.900000095	1.203999996	5.099999905	59	10	1.029999971
539	U.callophylla	Clade2	115.758333	5.416667	27.25399971	7.309333801	86.27636719	46.95013046	31.81200027	23.34000015	8.472000122	27.17066956	26.80400085	27.85466957	26.63866997	3378	368	172	20.57670021	1025	622	885	711	2.200000048	199.1999969	2.900000095	1.203999996	5.099999905	59	10	1.029999971
540	U.callophylla	Clade2	115.833	3.666	21.2946701	8.069999695	90.63343048	28.38760948	25.8239994	16.92000008	8.903999329	21.59866905	21.00532913	21.64933014	20.92267036	3015	314	192	14.77534962	836	637	833	656	1.5	162	2	3.686000109	4.900000095	36	3	2.829999924
541	U.callophylla	Clade2	115.883333	5.6125	27.09437943	7.269203186	84.91197205	50.6932106	31.68696022	23.1260891	8.560869217	26.99637985	26.61376953	27.72753906	26.41522026	2783	314	117	28.16397095	885	423	715	559	2.599999905	200.6000061	2.900000095	1.203999996	5.099999905	59	10	1.029999971
542	U.callophylla	Clade2	116.125	5.954167	26.6146698	7.223999977	83.11089325	52.15295029	31.25600052	22.56399918	8.692001343	26.56399918	26.57533073	27.24333	25.90200043	2510	295	88	33.76523972	817	324	660	481	2.299999952	195.6999969	2.900000095	1.203999996	5.099999905	59	10	1.029999971
543	U.callophylla	Clade2	116.420833	5.320833	24.88017082	7.71033287	88.62451172	42.45310974	29.44400024	20.74399948	8.700000763	25.19866943	24.41333008	25.35932922	24.26600075	2064	251	145	16.84345055	588	445	586	470	1.399999976	187.3000031	2.5	1.203999996	5.099999905	59	10	1.029999971
544	U.callophylla	Clade2	116.458333	4.7125	24.86632919	7.610000134	88.40614319	39.9615097	29.34799957	20.73999977	8.607999802	25.33200073	24.29733086	25.33200073	24.29733086	2449	279	136	21.00205994	767	494	767	494	1.399999976	183.1999969	2.5	1.203999996	5.099999905	59	10	1.029999971
545	U.callophylla	Clade2	116.6875	6.058333	21.66449928	7.62633419	86.0759964	43.64786911	26.29199982	17.43199921	8.86000061	21.51866913	21.62199974	22.1760006	21.05200005	2427	253	134	20.43194008	732	435	622	614	2	174.6000061	2.200000048	1.203999996	5.099999905	59	10	1.029999971
546	U.callophylla	Clade2	117.083333	4.833333	24.34267044	7.391334057	87.2442627	40.56224823	28.77199936	20.29999924	8.472000122	24.80999947	23.87866974	24.80999947	23.76267052	2371	251	157	12.74559975	658	521	658	529	1.299999952	180.3999939	2.5	1.203999996	5.099999905	59	10	1.029999971
547	U.callophylla	Clade2	117.1625	5.554167	24.79682922	7.452332973	86.45398712	47.13417816	29.42399979	20.80400085	8.619998932	24.30867004	24.70932961	25.3220005	24.12800026	2649	298	152	16.93033028	791	562	613	781	1.600000024	177.1000061	2.599999905	1.51699996	6.199999809	47	9	1.419999957
548	U.callophylla	Clade2	117.283333	2.083333	27.60267067	8.897999763	91.1680069	32.44432068	32.69200134	22.93199921	9.760002136	27.34267044	27.72732925	27.89533043	27.14933014	2299	248	152	13.74617004	682	495	562	613	0.800000012	157.3999939	3	1.315999985	6.099999905	37	5	1.070000052
549	U.callophylla	Clade2	117.320833	5.483333	26.55233002	7.580666065	86.1047821	48.44639969	31.31200027	22.50799942	8.804000854	25.85866928	26.90533066	27.08799934	25.85866928	2774	342	144	21.19272041	880	573	574	880	1.700000048	179.3999939	2.799999952	1.203999996	5.099999905	59	10	1.029999971
550	U.callophylla	Clade2	117.533333	0.733333	27.78483009	8.785666466	93.10796356	22.34284019	32.59199905	23.15600014	9.435998917	27.99132919	27.73867035	28.00667	27.52667046	1909	199	116	20.01523018	569	358	543	491	1	156	3	0.725000024	6.400000095	87	12	0.49000001
551	U.callophylla	Clade2	118.016667	5.845833	27.15950012	7.707666874	84.55097961	49.62989044	32.0719986	22.95599937	9.115999222	26.62199974	27.5	27.72467041	26.47666931	2627	345	114	30.77362061	922	411	448	899	2.099999905	169.6999969	3	1.203999996	5.099999905	59	10	1.029999971
552	U.callophylla	Clade2	118.066667	5.525	26.68717003	7.55833292	86.04660797	45.12852859	31.43199921	22.64800072	8.783997536	26.24399948	27.18600082	27.18600082	26.04932976	2425	301	122	26.0003109	818	444	444	806	1.700000048	171.1000061	2.900000095	1.203999996	5.099999905	59	10	1.029999971
553	U.callophylla	Clade2	118.141667	5.341667	26.90749931	7.725667	86.92243958	44.91738892	31.68400002	22.79599953	8.887999535	26.47200012	27.3853302	27.3853302	26.26733017	2250	278	126	24.39846039	749	427	427	748	1.399999976	172	2.900000095	1.203999996	5.099999905	59	10	1.029999971
554	U.callophylla	Clade2	118.166666	4.966666	25.53367043	7.606667042	87.07264709	42.13138962	30.15999985	21.42399979	8.736000061	25.1353302	25.76399994	25.99066925	24.94000053	2073	239	138	17.77005959	648	443	454	637	2.099999905	171.1999969	2.799999952	1.203999996	5.099999905	59	10	1.029999971
555	U.macrophylla	Clade2	106.14474	12.12279	26.39049911	7.698332787	59.78824997	132.2518005	32.74000168	19.86400032	12.8760004	26.73133087	24.67267036	27.88999939	24.65266991	2026	363	5	80.96695709	965	32	412	104	1.5	211.6999969	2.299999952	1.263000011	4.800000191	45	9	1.299999952
556	U.macrophylla	Clade2	101.366667	14.433333	23.22550011	9.852999687	57.56602097	186.4131927	30.76399994	13.64799976	17.11599922	23.70466995	20.76399994	25.06800079	20.53000069	1119	233	2	76.90145111	547	28	350	42	1.200000048	204.8999939	1.799999952	1.203999996	5.099999905	59	10	1.029999971
557	U.macrophylla	Clade2	100.992538	15.870032	27.69350052	11.2196703	57.91691971	192.7427063	36.7519989	17.37999916	19.37199974	27.97933006	25.52199936	29.91333008	24.98533058	1219	234	3	83.67591095	605	17	302	27	1.100000024	208.8999939	2	3.163000107	6.699999809	51	9	1.5
558	U.macrophylla	Clade2	107.101	16.694	25.16983032	7.033668041	42.85686111	341.3971863	33.20800018	16.79599953	16.41200066	25.05732918	23.59399986	29.01199913	20.65732956	2286	492	54	85.13613129	1345	170	311	413	2.5	168.8000031	2	1.399000049	5.300000191	56	10	1.100000024
559	U.macrophylla	Clade2	94.3992	16.8126	26.50151062	8.475756645	50.09851074	167.6719971	33.94544983	17.02726936	16.91818047	26.60302925	25.26211929	28.40605927	24.22121048	3424	790	3	112.6808014	2295	12	337	20	1.700000048	210.3000031	2.099999905	1.269000053	5.900000095	35	5	1.200000048
560	U.macrophylla	Clade2	94.4717	16.8194	26.19333076	8.541333199	50.20769882	170.9544983	33.61600113	16.60400009	17.01199913	26.36133003	24.9006691	28.07467079	23.82666969	3355	777	3	112.2677994	2242	12	334	20	1.399999976	211.1999969	2	1.536999941	5.5	46	10	1.370000005
561	U.macrophylla	Clade2	105.347778	17.844444	22.00900078	7.859333992	47.25429153	313.7416992	28.88800049	12.25599957	16.63199997	24.54999924	17.57999992	25.0633297	17.57999992	2276	530	14	96.66126251	1362	68	1053	68	1.899999976	180.1999969	1.5	1.203999996	5.099999905	59	10	1.029999971
562	U.macrophylla	Clade2	105.49019	17.90594	21.91300011	7.534667015	46.16830063	320.4520874	28.75600052	12.43599987	16.31999969	24.59866905	17.41799927	25.08200073	17.41799927	2216	477	23	89.12432098	1279	93	948	93	1.799999952	173.6000061	1.5	1.203999996	5.099999905	59	10	1.029999971
563	U.macrophylla	Clade2	99.521667	18.144722	26.23749924	12.29500008	52.07098007	269.5407104	37.37599945	13.76399994	23.61199951	26.69932938	22.70667076	29.00799942	22.46266937	1039	204	4	82.11865234	499	19	344	51	0.800000012	210.1000061	1.899999976	1.014000058	6.300000191	62	11	0.790000021
564	U.macrophylla	Clade2	109.511923	18.252625	25.84917068	6.929666996	48.09595871	279.8310852	32.18000031	17.77199936	14.40799999	27.44466972	22.84667015	28.74600029	21.98600006	1456	295	23	77.74488831	759	76	396	95	3.299999952	163.8999939	1.899999976	1.649999976	5.099999905	41	5	1.149999976
565	U.macrophylla	Clade2	110.029085	18.516726	25.68132973	7.257334232	47.11330032	303.5351868	32.54000092	17.13599968	15.40400028	27.42667007	22.44000053	28.78199959	21.4553299	1552	281	23	75.00676727	777	73	492	86	2.900000095	163.6000061	1.899999976	1.43599999	6.300000191	38	9	1.399999976
566	U.macrophylla	Clade2	109.700342	18.626309	25.12982941	7.192333221	45.96326828	311.72229	32.10400009	16.45599937	15.64799976	26.9573307	21.76932907	28.35733032	20.83666992	1481	273	21	75.91972351	750	70	562	76	2.400000095	162.3000031	1.799999952	1.42900002	4.5	53	8	1.139999986
567	U.macrophylla	Clade2	99.238125	18.78741	24.99467087	11.50866985	50.97743988	272.7992859	35.37200165	12.79599953	22.57600021	26.26733017	21.22133064	27.74600029	21.20000076	1090	206	2	83.73605347	552	17	348	52	1	206.3999939	1.799999952	1.014000058	6.300000191	62	11	0.790000021
568	U.macrophylla	Clade2	98.891806	18.81625	21.67583084	10.77567005	51.34204102	245.158493	31.2159996	10.22799969	20.98800087	22.94466972	18.23666954	24.1060009	18.23666954	1104	210	3	82.22180176	545	23	353	23	1.299999952	200.3999939	1.399999976	1.203999996	5.099999905	59	10	1.029999971
569	U.macrophylla	Clade2	109.83	19.03	22.9545002	7.147666931	43.91537857	338.7850037	30.28800011	14.01200008	16.27599907	24.89599991	19.38199997	26.44866943	18.27799988	1674	293	22	74.05462646	805	79	692	81	2	154.1000061	1.600000024	1.208999991	5.199999809	50	10	0.949999988
570	U.macrophylla	Clade2	108.653786	19.10198	25.27162933	6.907539845	41.13962936	376.1318054	32.51428986	15.7238102	16.79047966	27.59762001	20.15317917	29.22857094	20.15317917	1047	206	9	83.70796204	546	36	491	36	3.400000095	157.8999939	1.799999952	1.172000051	6.599999905	43	5	1.450000048
571	U.macrophylla	Clade2	109.873535	19.176498	23.4470005	7.288000107	43.43265915	349.4476013	31.09600067	14.31599998	16.78000069	25.4573307	19.73666954	27.0806694	18.62467003	1691	294	21	74.13028717	804	78	703	79	1.799999952	154.1999969	1.600000024	1.208999991	5.199999809	50	10	0.949999988
572	U.macrophylla	Clade2	98.916667	19.35	24.76866913	11.39400005	49.73807907	288.2496948	35.25600052	12.34799957	22.90800095	26.26333046	20.65467072	27.64732933	20.65467072	1176	235	3	85.34768677	624	25	360	25	0.899999976	202.3999939	1.700000048	1.203999996	5.099999905	59	10	1.029999971
573	U.macrophylla	Clade2	102.866667	19.55	20.62017059	10.02167034	52.61270142	293.2076111	28.3239994	9.276000023	19.04800034	23.1506691	16.6373291	23.17200089	16.47666931	1658	407	8	98.41655731	981	39	780	41	1.899999976	163.5	1.200000048	1.203999996	5.099999905	59	10	1.029999971
574	U.macrophylla	Clade2	105.525	19.616667	23.77633095	5.857334137	32.89157867	447.4750061	32.41999817	14.61200047	17.80800056	28.09333038	17.94400024	28.80533028	17.94400024	1582	397	20	86.78349304	877	88	612	88	1.600000024	138.3000031	1.700000048	1.203999996	5.099999905	59	10	1.029999971
575	U.macrophylla	Clade2	103.854444	20.163056	19.01283073	8.675666809	48.64133072	341.2562866	26.17200089	8.336000443	17.83600044	21.98867035	14.75267029	22.41666985	14.24600029	1329	280	4	91.49910736	747	29	718	36	2.299999952	146.8999939	1.100000024	1.203999996	5.099999905	59	10	1.029999971
576	U.macrophylla	Clade2	105.596667	20.353667	21.67250061	6.177667141	33.68412018	451.1131897	30.16399956	11.82400036	18.34000015	26.02066994	15.71800041	26.64266968	15.71800041	1726	379	9	93.8391037	1018	52	840	52	1.5	126.4000015	1.399999976	1.399000049	5.300000191	56	10	1.100000024
577	U.macrophylla	Clade2	105.24611	20.42638	21.5636692	6.653999805	36.1237793	435.1207886	29.95199966	11.53199959	18.42000008	25.73467064	15.80932999	26.31933022	15.80932999	1686	339	6	94.25534821	988	46	844	46	1.5	128.3999939	1.399999976	3.163000107	6.699999809	51	9	1.5
578	U.macrophylla	Clade2	105.11	20.493889	20.00366974	6.892665863	38.02220917	416.8745117	28.09600067	9.968000412	18.12800026	23.97200012	15.44666958	24.53466988	14.43867016	1543	319	5	93.71243286	905	45	785	45	1.700000048	129.1999969	1.200000048	1.203999996	5.099999905	59	10	1.029999971
579	U.macrophylla	Clade2	101.583889	21.615	21.78650093	10.79100037	53.32575989	335.067688	30.3239994	10.0880003	20.23600006	24.58532906	18.55533028	24.96199989	17.06933022	1698	315	16	78.30802917	893	72	657	80	1.5	163.3000031	1.399999976	1.208999991	5.199999809	50	10	0.949999988
580	U.macrophylla	Clade2	101.416667	21.683333	19.68499947	10.34132957	52.51539993	317.5899963	28.04000092	8.347999573	19.69199944	22.34667015	16.66867065	22.68333054	15.22200012	1627	301	15	80.06809235	861	69	794	74	1.799999952	165.3000031	1.200000048	1.208999991	5.199999809	50	10	0.949999988
581	U.macrophylla	Clade2	100.262194	21.718278	20.03100014	11.51733017	51.89857864	325.7726135	29.6079998	7.415999889	22.19199944	22.64133072	16.89933014	23.05599976	15.41932964	1537	311	14	84.09841156	812	51	666	59	1.399999976	176.3000031	1.200000048	1.208999991	5.199999809	50	10	0.949999988
582	U.macrophylla	Clade2	101.583481	21.730392	21.23332977	11.04267025	53.42881012	337.4710999	29.95599937	9.288000107	20.66799927	24.05732918	17.9726696	24.45199966	16.49132919	1661	351	20	78.52372742	860	71	597	82	1.600000024	162.6999969	1.299999952	1.208999991	5.199999809	50	10	0.949999988
583	U.macrophylla	Clade2	107.997805	21.741852	20.80133057	6.300000191	31.8374691	513.671814	29.4640007	9.675999641	19.78800011	26.2926693	15.35200024	26.2926693	13.90867043	2115	423	33	85.89083862	1203	121	1203	124	2.299999952	127.3000031	1.200000048	3.029000044	5.099999905	35	5	2.25
584	U.macrophylla	Clade2	107.225528	21.807014	20.60832977	6.662000179	33.31666183	502.0183105	29.45599937	9.460000038	19.99600029	26.00267029	15.10599995	26.00267029	13.85066986	1528	301	22	80.46225739	814	86	814	103	1.799999952	122.3000031	1.100000024	2.644000053	5.199999809	44	9	2.319999933
585	U.macrophylla	Clade2	107.037703	21.855158	19.8306694	6.663332939	33.5177803	495.5262146	28.6439991	8.763999939	19.87999916	25.18267059	14.35000038	25.18267059	13.15600014	1520	309	21	81.93549347	812	80	812	103	1.799999952	120.8000031	1.100000024	2.036999941	5.300000191	40	9	1.539999962
586	U.macrophylla	Clade2	100.066667	21.866667	17.95466995	11.51200008	51.61405945	324.0512085	27.51600075	5.211999893	22.30400085	20.94067001	14.80066967	20.94932938	13.37133026	1500	299	14	83.89729309	785	48	660	56	1.600000024	173.8000031	1	1.327999949	5.199999809	53	11	1.129999995
587	U.macrophylla	Clade2	108.315278	21.899444	21.52333069	6.488667011	30.26995087	564.6060791	31.04000092	9.604000092	21.43600082	27.64266968	13.97733021	27.64266968	13.97733021	1959	382	32	82.33540344	1083	119	1083	119	2.400000095	129.3000031	1.200000048	1.208999991	5.199999809	50	10	0.949999988
588	U.macrophylla	Clade2	100.45	21.97	20.18567085	12.38399982	52.43902969	348.012207	30.28800011	6.671999931	23.61599922	23.01267052	16.80467033	23.43333054	15.25467014	1572	311	15	83.96392822	829	54	689	64	1.5	173.3999939	1.200000048	1.43599999	6.300000191	38	9	1.399999976
589	U.macrophylla	Clade2	104.03333	21.98333	17.26132965	7.65199995	42.26689911	414.1625977	25	6.895999908	18.10400009	21.61599922	12.33533001	21.61599922	11.56400013	2007	439	5	91.0859375	1123	39	1123	77	2	131.6000061	1.100000024	1.203999996	5.099999905	59	10	1.029999971
590	U.macrophylla	Clade2	106.854272	21.989206	21.71649933	7.342333794	35.06367111	511.7367859	31.13599968	10.1960001	20.94000053	27.24799919	16.01132965	27.24799919	14.84267044	1288	251	19	77.5517807	668	71	668	87	1.600000024	120	1.200000048	1.203999996	5.099999905	59	10	1.029999971
591	U.macrophylla	Clade2	106.727242	22.045983	21.33167076	7.263999939	35.07146072	509.4682007	30.6079998	9.895999908	20.71199989	26.82666969	15.66732979	26.82666969	14.48666954	1284	255	19	78.10178375	660	68	660	84	1.600000024	118.5	1.200000048	1.208999991	5.199999809	50	10	0.949999988
592	U.macrophylla	Clade2	109.876746	22.082121	22.12566948	6.947332859	31.52148056	566.6256714	31.78800011	9.748000145	22.04000092	28.2053299	16.12932968	28.2053299	14.56400013	1646	281	27	69.79575348	778	107	778	125	2.099999905	135.6000061	1.100000024	1.43599999	6.300000191	38	9	1.399999976
593	U.macrophylla	Clade2	107.957979	22.097768	21.83782959	7.375667095	33.95169067	543.3021851	31.33200073	9.607999802	21.72400093	27.71199989	15.93200016	27.71199989	14.52466965	1881	363	31	82.47540283	1044	114	1044	114	1.799999952	127.3000031	1.200000048	1.43599999	6.300000191	38	9	1.399999976
594	U.macrophylla	Clade2	107.98	22.15	21.77116966	7.291666985	33.42961121	548.4603271	31.37599945	9.56400013	21.81200027	27.72732925	15.85999966	27.72732925	14.40933037	1853	355	31	81.94622803	1024	113	1024	114	1.899999976	126.9000015	1.200000048	1.208999991	5.199999809	50	10	0.949999988
595	U.macrophylla	Clade2	106.736369	22.199314	22.16200066	7.567333221	35.40106964	523.6721802	31.86000061	10.48400021	21.37599945	27.80133057	16.3306694	27.80133057	15.12467003	1204	229	19	75.12895203	605	68	605	73	1.600000024	118.5999985	1.200000048	1.208999991	5.199999809	50	10	0.949999988
596	U.macrophylla	Clade2	99.46	22.25	18.97999954	11.76132965	51.7027092	340.4829102	28.50799942	5.760000229	22.74799919	22.14599991	15.51467037	22.14599991	14.1486702	1438	278	9	84.82791901	754	33	754	40	1.200000048	178.1000061	1.100000024	1.208999991	5.199999809	50	10	0.949999988
597	U.macrophylla	Clade2	104.18583	22.32176	23.16749954	7.732999802	39.2299118	468.686615	32.13999939	12.42800045	19.71199989	28.1693306	17.8873291	28.1693306	16.8306694	1666	297	18	73.31072235	782	84	782	89	1.5	125.0999985	1.5	1.203999996	5.099999905	59	10	1.029999971
598	U.macrophylla	Clade2	111.031652	22.446542	21.3228302	7.727665901	35.18333054	524.1312866	30.89999962	8.93599987	21.9640007	26.30867004	15.73066998	26.92066956	14.22933006	1804	311	24	73.16911316	835	102	806	129	1.700000048	134.1999969	1.100000024	1.327999949	5.199999809	53	11	1.129999995
599	U.macrophylla	Clade2	103.031844	22.527636	19.50032997	8.832000732	47.17948914	398.6481934	27.36400032	8.644000053	18.71999931	23.51000023	13.94867039	23.51000023	13.94867039	1423	321	8	95.17112732	874	51	874	51	2.099999905	142.5	1.200000048	3.029000044	5.099999905	35	5	2.25
600	U.macrophylla	Clade2	103.939362	22.529289	23.25550079	7.953000069	40.46092987	457.5469055	32.11199951	12.45600033	19.65600014	28.11067009	17.01532936	28.11067009	17.01532936	1676	326	18	77.06773376	847	86	847	86	1.5	128.6000061	1.5	1.203999996	5.099999905	59	10	1.029999971
601	U.macrophylla	Clade2	101.110556	22.551944	19.58799934	10.81733036	51.46210098	360.7092896	28.32799911	7.308000088	21.02000046	23.09399986	16.00532913	23.09399986	14.50732994	1482	307	17	83.63272095	798	62	798	64	1.600000024	164.1000061	1.200000048	1.208999991	5.199999809	50	10	0.949999988
602	U.macrophylla	Clade2	99.598686	22.647739	20.15016937	11.86233044	51.46794891	368.6777954	29.54000092	6.492000103	23.04800034	23.62133026	16.34600067	23.62133026	14.91067028	1482	294	10	86.8216629	809	35	809	43	1.200000048	173.6000061	1.100000024	1.208999991	5.199999809	50	10	0.949999988
603	U.macrophylla	Clade2	110.797456	22.657786	20.70483017	7.417665958	33.61277008	544.2719116	30.42000008	8.352000237	22.06800079	25.85866928	14.94132996	26.53466988	13.37467003	1733	296	27	70.58772278	788	107	760	141	2	130.3000031	1	1.327999949	5.199999809	53	11	1.129999995
604	U.macrophylla	Clade2	107.112032	22.762995	21.86083031	7.429666996	34.20027161	547.3513794	31.64800072	9.923999786	21.72400093	27.80732918	15.92667007	27.80732918	14.49532986	1467	261	27	77.7321167	780	96	780	104	1.799999952	117.5999985	1.100000024	1.50999999	5.900000095	41	9	1.330000043
605	U.macrophylla	Clade2	103.226509	22.779591	17.58716965	8.58433342	46.39176941	397.1625061	25.3920002	6.888000011	18.50399971	21.6373291	12.06933022	21.6373291	12.06933022	1439	307	9	89.83654022	847	57	847	57	2.299999952	140	1.100000024	3.029000044	5.099999905	35	5	2.25
606	U.macrophylla	Clade2	107.615286	22.829375	21.29100037	6.903334141	31.22550011	570.6397705	31.31599998	9.208000183	22.1079998	27.55467033	15.32933044	27.55467033	13.66267014	1548	274	31	75.2067337	810	110	810	124	1.799999952	118.9000015	1.100000024	1.208999991	5.199999809	50	10	0.949999988
607	U.macrophylla	Clade2	107.437622	22.872742	20.59132957	6.851334095	31.38781929	564.5510864	30.43199921	8.604000092	21.82799911	26.79000092	14.65132999	26.79000092	13.02400017	1554	278	31	76.81585693	824	106	824	122	1.899999976	117.5	1	3.029000044	5.099999905	35	5	2.25
608	U.macrophylla	Clade2	103.780944	22.932722	20.0256691	8.129332542	41.73168945	449.4000854	28.65200043	9.171999931	19.47999954	24.74399948	13.84200001	24.74399948	13.84200001	1498	330	20	80.3194809	796	78	796	78	1.600000024	128.3000031	1.200000048	3.029000044	5.099999905	35	5	2.25
609	U.macrophylla	Clade2	107.748164	22.937194	21.38150024	7.008999825	31.1511097	580.2531128	31.59199905	9.092000008	22.5	27.78067017	15.33732986	27.78067017	13.64266968	1561	272	34	73.55407715	806	117	806	134	1.899999976	118.4000015	1.100000024	1.208999991	5.199999809	50	10	0.949999988
610	U.macrophylla	Clade2	104.735483	22.97355	19.25366974	7.846666813	39.03038025	478.1364136	28.33600044	8.232000351	20.10400009	24.40467072	12.75199986	24.40467072	12.75199986	1658	384	10	91.73578644	970	62	970	62	1.700000048	119.1999969	1.100000024	3.029000044	5.099999905	35	5	2.25
611	U.macrophylla	Clade2	106.721864	22.981925	21.14366913	7.171332836	33.7569809	543.2714844	30.63999939	9.395999908	21.24399948	27.06599998	15.12732983	27.06599998	13.80932999	1498	286	24	84.23829651	839	86	839	94	1.799999952	114.6999969	1.100000024	1.159000039	5.300000191	54	11	0.939999998
612	U.macrophylla	Clade2	103.687613	22.983563	16.40117073	7.947667122	41.48917007	445.1184082	24.62400055	5.467999935	19.15600014	21.08267021	10.25333023	21.08267021	10.25333023	1630	328	20	81.24220276	880	80	880	80	1.899999976	131.1000061	1	2.036999941	5.300000191	40	9	1.539999962
613	U.macrophylla	Clade2	104.702829	23.125462	17.62249947	8.433667183	41.10774994	477.0456848	26.5720005	6.056000233	20.51600075	22.71467018	11.09399986	22.71467018	11.09399986	1530	359	9	91.95909882	892	53	892	53	1.899999976	121.9000015	1	3.029000044	5.099999905	35	5	2.25
614	U.macrophylla	Clade2	106.42	23.13	20.16583061	6.985667229	33.82561874	532.7313843	29.20800018	8.555999756	20.65200043	25.95332909	14.11999989	25.95332909	12.92133045	1512	298	19	87.69611359	870	80	870	80	1.899999976	114.5	1	1.50999999	5.900000095	41	9	1.330000043
615	U.macrophylla	Clade2	105.633494	23.159686	20.93567085	7.86533308	38.23320007	500.2528992	30.33200073	9.760000229	20.5720005	26.31800079	14.15600014	26.31800079	14.15600014	1407	288	9	87.14659119	799	55	799	55	1.700000048	115.4000015	1.200000048	1.208999991	5.199999809	50	10	0.949999988
616	U.macrophylla	Clade2	106.288701	23.160603	19.58633041	7.122000217	34.80939102	520.9069824	28.54000092	8.079999924	20.45999908	25.22599983	12.48933029	25.22599983	12.48933029	1501	297	18	87.90112305	864	74	864	74	2	114.6999969	1	1.159000039	5.300000191	54	11	0.939999998
617	U.macrophylla	Clade2	107.68	23.18	22.33867073	7.634000778	32.69659042	592.8516235	32.98400116	9.63599968	23.34799957	28.87000084	16.10733032	28.87000084	14.45600033	1564	276	36	73.14353943	807	123	807	142	1.799999952	117.1999969	1.100000024	1.208999991	5.199999809	50	10	0.949999988
618	U.macrophylla	Clade2	107.693161	23.281722	21.82117081	7.275666237	31.58390045	593.3220215	32.40399933	9.368000031	23.0359993	28.39067078	15.62932968	28.39067078	13.94933033	1568	276	37	72.79286194	806	123	806	146	1.899999976	117	1.100000024	1.208999991	5.199999809	50	10	0.949999988
619	U.macrophylla	Clade2	104.244011	23.369511	17.18717003	9.159000397	44.09300995	463.4728088	26.1439991	5.372000217	20.77199936	22.0806694	10.80000019	22.0806694	10.80000019	1397	317	10	88.53209686	795	48	795	48	2.400000095	130.1999969	1	1.743000031	6.5	37	5	1.49000001
620	U.macrophylla	Clade2	102.42	23.37	21.78816986	10.4896698	49.32136154	412.500885	30.86000061	9.592000008	21.26799965	25.85199928	16.05200005	25.85199928	16.05200005	1272	272	12	87.8839035	739	51	739	51	1.700000048	146	1.299999952	1.43599999	6.300000191	38	9	1.399999976
621	U.macrophylla	Clade2	114.269636	23.376591	21.1079998	7.371333122	31.89949036	574.7730103	31.42399979	8.315999985	23.1079998	26.3986702	15.06733036	27.38800049	13.48066998	1828	314	34	67.4839325	838	118	796	158	1.899999976	116.8000031	1	1.43599999	6.300000191	38	9	1.399999976
622	U.macrophylla	Clade2	105.841911	23.40649	17.99032974	7.646667004	36.96184921	509.8233948	27.1760006	6.487999916	20.68799973	23.48800087	11.02332973	23.48800087	11.02332973	1399	290	15	87.53510284	798	56	798	56	2	114	1	1.50999999	5.900000095	41	9	1.330000043
623	U.macrophylla	Clade2	111.23	23.42	22.15600014	8.049333572	33.19039154	606.9608765	33.33599854	9.083999634	24.25200081	25.47933006	15.88667011	28.77532959	14.13866997	1573	284	36	67.36620331	728	121	651	155	1.799999952	120.6999969	1	1.049999952	6.800000191	37	9	1.129999995
624	U.macrophylla	Clade2	104.672252	23.437468	15.97766972	8.605999947	41.62313843	474.9159851	24.86400032	4.188000202	20.6760006	21.04533005	9.436665535	21.04533005	9.436665535	1392	302	13	87.89640808	789	53	789	53	2	121.5999985	0.899999976	3.02699995	7.699999809	36	9	2.49000001
625	U.macrophylla	Clade2	108.623457	23.496251	21.25283051	7.263667107	30.20989037	625.9824829	32.41600037	8.371999741	24.04400063	28.20932961	14.70600033	28.20932961	12.98600006	1802	311	40	65.65947723	843	141	843	223	2	117.0999985	1	1.208999991	5.199999809	50	10	0.949999988
626	U.macrophylla	Clade2	105.62	23.63	19.56082916	8.570332527	39.57487106	512.1240845	29.26799965	7.611999989	21.65600014	25.07933044	12.57866955	25.07933044	12.57866955	1293	267	10	87.83863068	739	43	739	43	1.799999952	116.5	1.100000024	1.208999991	5.199999809	50	10	0.949999988
627	U.macrophylla	Clade2	114.25	23.73	21.54566956	8.328666687	33.66477966	597.7219238	32.72800064	7.987999916	24.73999977	24.73867035	15.24666977	28.16467094	13.65466976	1821	320	33	67.91500092	857	122	748	168	1.799999952	116.5999985	1	1.43599999	6.300000191	38	9	1.399999976
628	U.macrophylla	Clade2	106.134722	24.148333	20.63817024	8.321666718	36.46654892	560.9096069	31.09199905	8.272000313	22.81999969	26.76600075	13.03866959	26.76600075	13.03866959	1254	247	11	85.89533997	711	52	711	52	1.700000048	112.4000015	1.100000024	3.029000044	5.099999905	35	5	2.25
629	U.macrophylla	Clade2	107.205169	24.164081	20.61083031	7.983665943	33.32080841	606.9362793	31.71999931	7.760000229	23.95999908	27.36067009	12.51533031	27.36067009	12.51533031	1417	261	26	76.50591278	742	96	742	96	1.899999976	110.0999985	1	1.208999991	5.199999809	50	10	0.949999988
630	U.macrophylla	Clade2	106.296111	24.2325	20.70999908	8.367333412	36.36074066	562.6010742	31.31200027	8.300000191	23.01199913	26.88800049	13.11532974	26.88800049	13.11532974	1260	241	12	84.42592621	705	55	705	55	1.799999952	112.0999985	1.100000024	3.029000044	5.099999905	35	5	2.25
631	U.macrophylla	Clade2	106.191517	24.265003	19.63183022	8.137666702	35.91836929	558.2296753	29.93600082	7.28000021	22.65600014	25.76000023	12.07600021	25.76000023	12.07600021	1246	251	10	87.0056076	712	49	712	49	1.799999952	111	1	3.029000044	5.099999905	35	5	2.25
632	U.macrophylla	Clade2	106.006265	24.388378	19.1751709	8.227000237	36.16582108	558.2633057	29.44400024	6.696000099	22.74799919	25.28800011	11.60466957	25.28800011	11.60466957	1222	255	8	89.00932312	709	44	709	44	1.799999952	109.4000015	1	3.029000044	5.099999905	35	5	2.25
633	U.macrophylla	Clade2	106.633387	24.392902	17.57999992	7.619999886	33.13043976	584.0546265	28.12400055	5.124000072	23	24.06732941	9.713999748	24.06732941	9.713999748	1305	244	15	81.85266876	714	63	714	63	2.099999905	107.9000015	0.899999976	1.50999999	5.900000095	41	9	1.330000043
634	U.macrophylla	Clade2	98.68	24.58	17.28833008	11.04399967	48.58348846	431.0845032	25.75200081	3.019999981	22.73200035	21.67867088	11.27799988	21.67867088	11.27799988	1397	296	14	86.98349762	795	55	795	55	1.299999952	168.8000031	0.800000012	1.743000031	6.5	37	5	1.49000001
635	U.macrophylla	Clade2	107.290703	24.712789	19.22566986	7.949333191	32.15229034	635.1754761	30.84399986	6.119999886	24.72400093	26.36067009	10.80733013	26.36067009	10.80733013	1343	243	24	73.55300903	671	85	671	85	1.799999952	105.4000015	0.899999976	3.029000044	5.099999905	35	5	2.25
636	U.macrophylla	Clade2	96.7012	26.4311	22.69116974	9.374333382	43.82987976	430.7988892	30.34799957	8.960000038	21.38800049	26.7206707	17.66333008	26.7793293	16.50399971	3363	847	21	107.3712997	2202	81	1967	82	0.800000012	165.1000061	1.399999976	10.58300018	4.699999809	39	9	5.849999905
637	U.macrophylla	Clade2	97.13872	27.523	17.38666916	8.887999535	39.77090073	485.3418884	26.3920002	4.044000149	22.34799957	22.4260006	12.19132996	22.52267075	10.8313303	3140	704	15	100.7315979	1959	61	1809	91	1	165.6000061	1	3.163000107	6.699999809	51	9	1.5
638	U.lanosa f. philippinensis	Clade2	118.66667	9.93333	26.77750015	7.373000145	76.73813629	59.53810883	32	22.3920002	9.607999802	26.52532959	26.45000076	27.62266922	26.23266983	1646	226	18	61.69717026	666	73	382	176	2.5	175.1000061	2.799999952	1.203999996	5.099999905	59	10	1.029999971
639	U.lanosa f. philippinensis	Clade2	120.587844	16.401337	20	8.776666641	67.42983246	111.8445969	26.12800026	13.11200047	13.01599979	20.24933052	18.87266922	21.30266953	18.40533066	2267	628	7	100.2053986	1281	48	599	51	3.599999905	171.1000061	1.700000048	1.203999996	5.099999905	59	10	1.029999971
640	U.lanosa f. philippinensis	Clade2	121.2	14.13	24.85650063	7.483666897	68.03333282	85.66771698	30.69599915	19.69599915	11	24.91732979	25.00399971	25.99666977	23.73999977	2310	365	33	62.95949936	1018	127	493	261	2.599999905	142.1999969	2.400000095	5.146999836	5.300000191	35	5	2.650000095
641	U.lanosa f. philippinensis	Clade2	121.242455	14.16487	25.89533043	7.230667114	67.12464905	94.37758636	31.55200005	20.78000069	10.77200031	26.07732964	25.94199944	27.11932945	24.63400078	2156	322	29	61.69102097	902	112	456	254	2.400000095	142.6000061	2.5	1.554999948	5.699999809	41	5	1.320000052
642	U.lanosa f. philippinensis	Clade2	121.4	12.51667	26.47666931	6.91466713	69.81690979	75.7802124	31.70000076	21.79599953	9.903999329	26.35667038	25.90533066	27.56399918	25.61000061	2882	562	25	74.58226013	1398	122	621	248	2.900000095	154.1999969	2.700000048	1.203999996	5.099999905	59	10	1.029999971
643	U.lanosa f. philippinensis	Clade2	121.507	14.1971	25.0501709	7.081666946	65.6682663	107.3379974	30.65999985	19.87599945	10.7840004	25.0446701	24.70999908	26.23067093	23.55332947	2296	301	51	52.75804138	875	168	438	393	2.900000095	140.5	2.5	1.815999985	5.699999809	32	3	1.5
644	U.lanosa f. philippinensis	Clade2	122.44472	14.15035	25.15167046	7.147333145	67.12371826	113.7332001	30.43199921	19.7840004	10.64799976	24.71800041	24.44000053	26.34600067	23.59132957	2685	433	93	52.25611877	1196	286	580	720	3.400000095	136.8999939	2.599999905	1.536999941	5.5	46	10	1.370000005
645	U.lanosa f. philippinensis	Clade2	123	13.91667	24.12249947	7.144999981	67.50756073	110.7863007	29.34399986	18.76000023	10.58399963	23.71733093	23.38666916	25.27799988	22.60199928	3056	462	115	47.2539711	1291	358	706	811	4.599999905	130.3000031	2.5	1.815999985	5.699999809	32	3	1.5
646	U.lanosa f. philippinensis	Clade2	123.5207	13.734	26.96332932	7.631333828	69.75624847	112.5009003	32.36000061	21.42000008	10.93999958	26.56933022	26.15933037	28.12199974	25.44532967	3046	453	127	44.92742157	1269	398	702	805	2.700000048	137.8000031	2.799999952	5.146999836	5.300000191	35	5	2.650000095
647	U.lanosa f. philippinensis	Clade2	123.93384	12.7976	25.98716927	6.948332787	69.98724365	99.75640106	31.11599922	21.18799973	9.927998543	25.58267021	26.30067062	27.01532936	24.62400055	3106	459	134	40.83787918	1221	459	586	998	3.5	137.1000061	2.700000048	1.536999941	5.5	46	10	1.370000005
648	U.lanosa f. philippinensis	Clade2	123.95	0.45	24.04017067	8.324333191	90.24645233	26.58908081	28.68400002	19.45999908	9.224000931	24.14933014	23.9386692	24.29533005	23.71866989	1895	222	89	23.66595078	604	323	463	360	2.200000048	186.3000031	2.5	1.203999996	5.099999905	59	10	1.029999971
649	U.lanosa f. philippinensis	Clade2	124.03861	12.70139	26.72783089	7.250999928	71.22789001	100.8432007	32.04000092	21.86000061	10.18000031	26.29999924	27.03667068	27.79400063	25.35667038	2949	429	125	40.75138092	1161	430	555	944	2.400000095	141.3999939	2.799999952	1.815999985	5.699999809	32	3	1.5
650	U.lanosa f. philippinensis	Clade2	124.05222	12.77056	22.94182968	7.092999935	71.18625641	96.70467377	27.94799995	17.98399925	9.964000702	22.59799957	23.15933037	23.9366703	21.63332939	3256	450	140	36.67338943	1236	500	698	960	4.300000191	131.8999939	2.400000095	1.815999985	5.699999809	32	3	1.5
651	U.lanosa f. philippinensis	Clade2	124.56667	11.53333	23.69632912	7.127333164	71.81916046	107.9748001	28.55999947	18.63599968	9.923999786	23.31999969	22.91732979	24.80599976	22.25667	2814	344	133	28.21231079	954	462	700	772	3.400000095	138.6000061	2.5	1.536999941	5.5	46	10	1.370000005
652	U.lanosa f. philippinensis	Clade2	124.8	10.68333	27.00682068	6.785605907	72.99919128	92.9628067	31.7818203	22.48636055	9.295454025	26.09923935	27.26211929	27.96590996	25.74015045	2674	353	145	30.39934921	978	475	531	848	2.599999905	146.3000031	3	1.554999948	5.699999809	41	5	1.320000052
653	U.lanosa f. philippinensis	Clade2	125.269722	6.989444	16.82117081	9.343000412	80.65435028	49.96480942	22.44400024	10.85999966	11.58399963	17.2840004	16.19799995	17.3873291	16.15399933	2834	337	168	20.9274292	925	563	866	593	2.900000095	162.3000031	1.600000024	1.815999985	5.699999809	32	3	1.5
654	U.lanosa var. appendiculata	Clade2	145.917774	-17.91513	23.57416916	8.717666626	51.62047958	291.3388062	31.22800064	14.34000015	16.88800049	25.65533066	21.92333031	26.74132919	19.57533073	3881	713	99	68.92236328	1991	393	1380	535	3.799999952	242.3000031	2.799999952	1.654000044	5.099999905	45	5	1.399999976
655	U.lanosa var. appendiculata	Clade2	146.083333	-17.85	23.58633041	7.737999916	50.09061813	276.4206848	30.75200081	15.3039999	15.44799995	25.66200066	21.84866905	26.60932922	19.83333015	2489	475	44	73.85827637	1265	177	935	298	4.300000191	246	2.799999952	1.654000044	5.099999905	45	5	1.399999976
656	U.lanosa var. appendiculata	Clade2	145.75	-17.833333	22.72916985	8.343000412	50.27114868	293.802887	30.42000008	13.82400036	16.59600067	24.81467056	22.94932938	25.94333076	18.73200035	2914	583	74	71.60446167	1528	262	886	442	3.299999952	244.6999969	2.700000048	1.825999975	5.5	26	3	1.830000043
657	U.lanosa var. appendiculata	Clade2	145.954718	-17.798185	21.5114994	7.545667171	48.89622879	285.8617859	28.85199928	13.42000008	15.43200016	24.54733086	19.77066994	24.64666939	17.64332962	3565	681	95	69.95845032	1798	341	1406	409	4.400000095	239.8999939	2.599999905	1.654000044	5.099999905	45	5	1.399999976
658	U.lanosa var. appendiculata	Clade2	145.88865	-17.68753	23.04982948	8.029000282	51.01015854	278.0559998	30.36400032	14.6239996	15.73999977	25.94267082	19.90133095	26.08867073	19.26532936	2983	533	85	66.49009705	1482	296	1177	340	3.900000095	244	2.700000048	1.654000044	5.099999905	45	5	1.399999976
659	U.lanosa var. appendiculata	Clade2	145.916667	-17.65	23.53282928	8.403665543	52.18371964	278.6510925	30.93199921	14.82800007	16.10400009	26.38266945	20.39599991	26.56800079	19.72133064	3696	806	105	76.0250473	1993	354	1589	394	4.099999905	243.5	2.799999952	2.40899992	6.900000095	29	5	2.109999895
660	U.lanosa var. appendiculata	Clade2	145.826107	-17.523463	22.78367043	7.542665958	48.82617188	281.2499084	30.05599976	14.6079998	15.44799995	24.83532906	21.16799927	25.8560009	18.94932938	3744	687	111	62.50204086	1784	378	1068	634	3.599999905	245	2.700000048	1.654000044	5.099999905	45	5	1.399999976
661	U.lanosa var. appendiculata	Clade2	145.501107	-17.498463	19.09700012	9.326000214	53.03684998	302.4820862	27.29599953	9.711999893	17.58399963	21.07933044	17.58466911	22.37133026	14.99866962	2746	474	40	69.3088913	1302	171	883	481	3.700000048	238.1000061	2.200000048	1.825999975	5.5	26	3	1.830000043
662	U.lanosa var. appendiculata	Clade2	146.020028	-17.455583	23.59333038	7.274000168	50.15167999	262.933197	30.31599998	15.81200027	14.50399971	26.29999924	21.99267006	26.45266914	20.00333023	3122	699	52	84.63153076	1755	252	1299	347	4.300000191	246.6000061	2.799999952	1.654000044	5.099999905	45	5	1.399999976
663	U.lanosa var. appendiculata	Clade2	145.866667	-17.45	22.61367035	7.373332977	48.8300209	278.1174927	29.76799965	14.66800022	15.10000038	24.61733055	21.05467033	25.64332962	18.81067085	4121	685	113	58.74330902	1828	416	1361	645	4	243.3000031	2.700000048	2.40899992	6.900000095	29	5	2.109999895
664	U.lanosa var. appendiculata	Clade2	145.883333	-17.35	23.4726696	7.509333134	50.12905884	269.9902954	30.41200066	15.43200016	14.97999954	25.41799927	21.97800064	26.3853302	19.75867081	4496	717	119	61.71173096	2074	426	1454	642	4.300000191	244.8999939	2.799999952	2.40899992	6.900000095	29	5	2.109999895
665	U.lanosa var. appendiculata	Clade2	145.933333	-17.35	23.97550011	8.222999573	52.67102051	269.699707	30.98800087	15.3760004	15.61200047	25.85333061	20.98800087	26.86199951	20.24200058	4128	744	102	68.9199295	2034	386	1531	561	4.400000095	244.6999969	2.900000095	2.40899992	6.900000095	29	5	2.109999895
666	U.lanosa var. appendiculata	Clade2	145.7167	-17.2	23.31032944	7.872666836	51.95793915	267.528595	30.2840004	15.13199997	15.15200043	25.94199944	20.33532906	26.19333076	19.63332939	1803	399	31	90.79263306	1055	108	923	110	3.5	247	2.700000048	1.654000044	5.099999905	45	5	1.399999976
667	U.lanosa var. appendiculata	Clade2	145.6808	-16.9805	22.37150002	7.461667061	51.80273819	255.3634033	29.15200043	14.74800014	14.40400028	24.94000053	18.87599945	25.12999916	18.87599945	2048	449	34	86.05039215	1155	122	992	122	4.599999905	244.3999939	2.700000048	1.654000044	5.099999905	45	5	1.399999976
668	U.lanosa var. appendiculata	Clade2	145.666667	-16.933333	23.23200035	7.68466711	52.95386887	249.0984039	29.91200066	15.39999962	14.51200008	25.70332909	19.80599976	25.90533066	19.80599976	2477	500	39	80.10906219	1306	144	1191	144	4.599999905	244.3000031	2.700000048	1.654000044	5.099999905	45	5	1.399999976
669	U.lanosa var. appendiculata	Clade2	145.584434	-16.748467	21.95149994	7.066332817	51.80596161	243.1548004	28.52000046	14.88000011	13.64000034	24.39266968	19.19667053	24.58532906	18.63067055	1818	436	29	90.16789246	1059	98	886	115	4.400000095	246.1000061	2.599999905	1.654000044	5.099999905	45	5	1.399999976
670	U.lanosa var. appendiculata	Clade2	145.53	-16.6722	22.1886692	7.58266592	52.6866684	249.7073059	28.98800087	14.59599972	14.3920002	24.65666962	19.40533066	24.88666916	18.77532959	2277	504	54	82.29898071	1238	168	925	181	4.800000191	244.3000031	2.700000048	1.654000044	5.099999905	45	5	1.399999976
671	U.lanosa var. appendiculata	Clade2	145.39	-16.536389	23.49983025	8.519000053	55.98712921	248.6954041	30.48800087	15.27200031	15.2159996	25.86199951	20.83267021	26.13599968	20.06867027	2634	579	41	87.12172699	1517	153	1300	193	4.599999905	245.3000031	2.799999952	1.654000044	5.099999905	45	5	1.399999976
672	U.lanosa var. appendiculata	Clade2	145.316667	-16.316667	23.96500015	8.098000526	55.20861816	240.1549988	30.77599907	16.1079998	14.66800022	26.25267029	20.65266991	26.51199913	20.65266991	2085	411	26	85.03692627	1149	105	1060	105	4.099999905	246.6999969	2.900000095	1.654000044	5.099999905	45	5	1.399999976
673	U.lanosa var. appendiculata	Clade2	145.16667	-16.25	22.22900009	7.843332767	54.40713882	244.5240021	29.12800026	14.71199989	14.41600037	24.58200073	19.49533081	24.84600067	18.87932968	1526	400	16	103.9124985	997	59	860	65	3.700000048	244.3999939	2.599999905	1.654000044	5.099999905	45	5	1.399999976
674	U.lanosa var. appendiculata	Clade2	145.416667	-16.25	24.54426956	7.567708015	54.82191086	228.2987976	31.00832939	17.20417023	13.80416965	26.6875	22.05555916	26.96249962	21.3868103	2254	455	36	82.66586304	1242	132	996	146	4.400000095	247.8999939	2.900000095	1.654000044	5.099999905	45	5	1.399999976
675	U.lanosa var. appendiculata	Clade2	145.3005	-16.243948	24.30867004	7.993332863	54.61418915	241.3162994	31.06800079	16.43199921	14.63599968	25.83600044	21.6439991	26.87266922	20.98200035	2427	557	42	86.37024689	1332	160	962	168	3.900000095	247.5	2.900000095	1.654000044	5.099999905	45	5	1.399999976
676	U.lanosa var. appendiculata	Clade2	145.3536	-16.2411	24.03667068	7.900667191	54.35242081	241.8480988	30.76399994	16.22800064	14.53600025	25.56399918	21.3853302	26.62000084	20.71199989	2986	586	42	73.66388702	1448	181	1110	228	4.199999809	245.8999939	2.900000095	1.654000044	5.099999905	45	5	1.399999976
677	U.lanosa var. appendiculata	Clade2	145.410828	-16.183193	23.09866905	7.338665962	52.73545837	243.0993958	29.73200035	15.81599998	13.91600037	24.69400024	21.85199928	25.71733093	19.75600052	3078	592	63	75.99436951	1575	209	1288	268	4.300000191	241.6000061	2.799999952	1.654000044	5.099999905	45	5	1.399999976
678	U.lanosa var. appendiculata	Clade2	145.45	-16.15	23.64232063	7.096930027	52.98297119	235.3437958	30.0263195	16.63158035	13.3947401	25.18860054	22.46842003	26.13158035	20.37718964	3270	580	60	75.12046814	1643	195	1193	329	4.699999809	244.6999969	2.900000095	1.654000044	5.099999905	45	5	1.399999976
679	U.lanosa var. appendiculata	Clade2	145.366667	-16.133333	21.08082962	7.385000229	53.06840897	244.5693054	27.90800095	13.99199963	13.91600037	23.50933075	18.31666946	23.76733017	17.76733017	2962	592	56	80.2946701	1563	187	1228	224	4.800000191	238.1999969	2.5	1.654000044	5.099999905	45	5	1.399999976
680	U.lanosa var. appendiculata	Clade2	145.266667	-15.75	23.35650063	6.804999828	52.80105972	220.2792969	29.70400047	16.81599998	12.88799953	25.44799995	20.83267021	25.73200035	20.33132935	1821	481	21	108.5796967	1228	69	1059	77	4.400000095	244.1999969	2.799999952	1.654000044	5.099999905	45	5	1.399999976
681	U.lanosa var. appendiculata	Clade2	143.417786	-13.915156	25.57983017	9.278333664	59.99956894	207.6575928	32.72800064	17.26399994	15.46399975	27.34733009	23.18199921	27.73933029	22.65800095	1848	377	10	97.01476288	1093	40	665	44	2.799999952	244.3000031	2.900000095	0.806000113	5.800000191	58	11	0.670000017
682	U.lanosa var. appendiculata	Clade2	143.3185	-12.7729	25.72982979	8.008999825	60.23616028	175.1896973	32.19200134	18.89599991	13.29599953	27.2053299	24.62866974	27.54999924	23.25333023	1947	397	14	93.98937225	1142	65	672	104	3.099999905	239.8000031	2.900000095	3.029000044	5.099999905	35	5	2.25
683	U.lanosa var. appendiculata	Clade2	143.251116	-12.748494	25.61916924	7.911001205	59.91366959	176.793396	31.97599983	18.77199936	13.20400047	27.17066956	24.42867088	27.42466927	23.13666916	2041	427	15	92.01859283	1191	66	702	110	2.799999952	238.8000031	2.900000095	3.029000044	5.099999905	35	5	2.25
684	U.lanosa var. appendiculata	Clade2	149.73333	-9.98333	23.96067047	7.843999863	75.59754181	90.77224731	29.50799942	19.13199997	10.3760004	24.93932915	22.85267067	24.98933029	22.75	2323	269	99	31.68041992	786	372	723	396	3.099999905	252.1999969	2.700000048	2.196000099	5	42	5	1.639999986
685	U.lanosa var. appendiculata	Clade2	147.558333	-9.441667	23.6088295	8.902999878	78.7040329	88.49938202	29.49600029	18.18400002	11.31200027	24.52199936	22.37532997	24.53800011	22.37532997	2507	314	97	34.23759079	889	351	866	351	2.700000048	220	2.5	1.399000049	5.300000191	56	10	1.100000024
686	U.lanosa var. appendiculata	Clade2	148.252	-9.2867	22.8493309	9.31400013	79.96222687	83.45706177	28.9640007	17.31599998	11.64799976	23.76267052	21.7159996	23.79999924	21.7159996	2492	292	111	30.48133087	824	345	799	345	2.400000095	231.6000061	2.400000095	2.196000099	5	42	5	1.639999986
687	U.lanosa var. appendiculata	Clade2	147.56667	-9.08333	22.6523304	9.700666428	83.19611359	72.54660034	28.63999939	16.97999954	11.65999985	23.38266945	21.6506691	23.43066978	21.6506691	2845	337	116	33.10953903	991	384	954	384	1.899999976	211.8999939	2.299999952	4.269999981	5	37	5	4.039999962
688	U.lanosa var. appendiculata	Clade2	148.25	-8.75	26.32699966	9.53133297	83.05448914	60.28300095	32.07600021	20.60000038	11.47599983	26.98266983	25.50132942	27.00799942	25.50132942	2536	312	100	34.71657181	863	327	848	327	2	233.6000061	2.900000095	4.602000237	6.300000191	37	9	4.730000019
689	U.lanosa var. appendiculata	Clade2	157.237	-8.25697	27.00433922	6.478818893	84.23165894	42.45666885	30.97500038	23.28333092	7.691668034	27.27083015	26.97986031	27.46458054	26.42638969	3450	385	232	18.47817993	1106	740	907	815	1.600000024	234.6999969	3.099999905	1.945000052	4.900000095	40	3	1.74000001
690	U.lanosa var. appendiculata	Clade2	147.85	-8.25	26.58883095	9.198332787	82.8380127	64.37043762	32.19200134	21.08799934	11.10400009	27.27532959	25.74933052	27.31666946	25.74933052	3156	385	153	28.7629509	1060	509	1052	509	1.600000024	230.6000061	2.900000095	1.315999985	6.099999905	37	5	1.070000052
691	U.lanosa var. appendiculata	Clade2	147.842753	-8.123572	26.80133057	9.056666374	83.54856873	63.57648087	32.32400131	21.48399925	10.84000015	27.27199936	25.98867035	27.51866913	25.98867035	3157	336	172	18.66259956	943	607	935	607	1.799999952	232.8000031	2.900000095	1.399000049	5.300000191	56	10	1.100000024
692	U.lanosa var. appendiculata	Clade2	157.178	-8.02306	26.86487961	6.403572083	84.81552887	39.11616135	30.84285927	23.29286003	7.549999237	27.11429024	26.81189919	27.2690506	26.33094978	3304	387	211	21.78479958	1095	683	874	773	1.700000048	235.1000061	3.099999905	1.945000052	4.900000095	40	3	1.74000001
693	U.lanosa var. appendiculata	Clade2	147.598611	-7.953889	26.23500061	9.149333	82.57521057	65.13580322	31.91200066	20.83200073	11.07999992	26.88932991	25.41732979	26.98467064	25.40266991	3110	321	183	15.1847496	916	637	898	692	2.200000048	230	2.900000095	2.196000099	5	42	5	1.639999986
694	U.lanosa var. appendiculata	Clade2	157.127	-7.87594	26.55217934	6.323412895	86.11652374	36.60694885	30.40476036	23.06189919	7.342856884	26.79445076	26.48254013	26.92301941	26.05714035	3338	378	227	19.47839928	1086	712	870	763	1.799999952	236.1000061	3	1.945000052	4.900000095	40	3	1.74000001
695	U.lanosa var. appendiculata	Clade2	158.958	-7.79639	26.64583015	6.419000149	85.90738678	33.08615112	30.42000008	22.94799995	7.472000122	26.88400078	26.46266937	26.97732925	26.19067001	3064	362	191	23.19882011	1044	634	991	670	1.5	227.8999939	3	1.14199996	5.900000095	64	11	1.049999952
696	U.lanosa var. appendiculata	Clade2	144.35	-7.45	25.4185009	9.178999901	78.93876648	100.3534012	31.93199921	20.30400085	11.62800026	24.55133057	26.48467064	26.48467064	24.11199951	4886	606	227	29.60981941	1741	826	826	1455	2.599999905	191.3000031	2.900000095	1.315999985	6.099999905	37	5	1.070000052
697	U.lanosa var. appendiculata	Clade2	147.16083	-7.39	25.2521801	8.840079308	83.0611496	69.11917877	30.78095055	20.13809967	10.64286041	24.36984062	26.05952072	26.05952072	24.36984062	2968	285	209	8.842960358	798	672	672	798	2.799999952	215.5	2.799999952	2.196000099	5	42	5	1.639999986
698	U.lanosa var. appendiculata	Clade2	146.66667	-7.16667	22.26383018	10.68900013	85.8140564	65.10491943	28.5720005	16.11599922	12.45600033	22.51799965	21.36199951	23.01866913	21.36199951	2012	216	114	20.37464905	592	356	585	356	2.5	185.5	2.299999952	1.998000026	6.599999905	37	5	1.700000048
699	U.lanosa var. appendiculata	Clade2	144.835	-7.15691	25.41600037	10.19067001	81.05843353	92.58271027	32.14400101	19.5720005	12.57199955	25.72800064	25.96733093	26.36932945	24.18333054	3924	372	231	11.95720959	1061	823	974	1025	1.600000024	186.8000031	2.799999952	2.196000099	5	42	5	1.639999986
700	U.lanosa var. appendiculata	Clade2	146.58333	-6.83333	23.81632996	9.159333229	82.07288361	68.13680267	29.50399971	18.34399986	11.15999985	24.59733009	22.88666916	24.59733009	22.88666916	2328	258	122	22.78866959	727	434	727	434	2.200000048	190.8000031	2.5	2.196000099	5	42	5	1.639999986
701	U.lanosa var. appendiculata	Clade2	146.7	-6.83	21.57782936	9.519000053	84.06040955	63.39448929	27.31999969	15.99600029	11.32400036	22.13067055	21.08732986	22.25667	20.69733047	2574	262	140	18.3594799	733	489	726	585	2.799999952	185.3999939	2.299999952	2.196000099	5	42	5	1.639999986
702	U.lanosa var. appendiculata	Clade2	145	-6.71667	22.48616982	10.97367001	85.14639282	72.13150024	29.06399918	16.1760006	12.88799953	23.21932983	21.52400017	23.24200058	21.52400017	3177	342	193	17.76685905	974	612	923	612	2	172.3000031	2.299999952	2.196000099	5	42	5	1.639999986
703	U.lanosa var. appendiculata	Clade2	141.233057	-6.06188	26.98933029	8.450000763	78.73647308	84.90068054	32.4679985	21.73600006	10.73200035	27.27799988	27.15133095	27.80932999	25.77267075	5029	524	331	12.65851021	1433	1103	1256	1157	1.100000024	190.1000061	2.799999952	1.315999985	6.099999905	37	5	1.070000052
704	U.lanosa var. appendiculata	Clade2	141.009448	-5.640213	26.57583046	8.678333282	79.32662201	83.18617249	32.10400009	21.16399956	10.93999958	25.38199997	27.23133087	27.37067032	25.38199997	5810	614	336	17.90792084	1800	1184	1227	1800	1.200000048	189.1000061	2.700000048	1.399000049	5.300000191	56	10	1.100000024
705	U.lanosa var. appendiculata	Clade2	151.8	-5.5	25.10232925	7.56799984	78.73490906	64.96891785	30.01600075	20.40399933	9.612001419	24.31467056	25.67733002	25.68199921	24.23467064	4072	709	185	51.23513031	1813	605	615	1684	2.5	209.8999939	2.799999952	1.317000031	6.400000095	53	10	1.200000048
706	U.lanosa var. appendiculata	Clade2	142.55	-5.36667	18.74817085	9.859666824	92.31897736	36.43470001	24.11599922	13.43599987	10.68000031	18.44000053	18.26466942	19.10733032	18.25600052	3459	346	244	10.66821003	934	788	920	848	2.200000048	159.1000061	1.899999976	4.006000042	6.800000191	40	5	2.869999886
707	U.lanosa var. appendiculata	Clade2	145.098243	-5.230756	25.07983017	9.362333298	87.62949371	30.31941986	30.30800056	19.62400055	10.68400002	25.2206707	24.62800026	25.30800056	24.62800026	3237	408	122	41.32191849	1182	396	907	396	0.800000012	163.6999969	2.799999952	2.196000099	5	42	5	1.639999986
708	U.lanosa var. appendiculata	Clade2	145.178467	-5.229583	25.25	9.160000801	87.53822327	30.7455101	30.36800003	19.90399933	10.46399975	25.40933037	24.78333092	25.47732925	24.78333092	3162	396	122	40.8526001	1148	392	886	392	0.899999976	163.5	2.799999952	2.196000099	5	42	5	1.639999986
709	U.lanosa var. appendiculata	Clade2	145.10631	-5.14238	25.30233002	9.350667	87.61868286	29.75388908	30.55599976	19.88400078	10.67199993	25.42267036	24.86199951	25.54866982	24.86199951	3249	411	126	41.29824066	1179	400	915	400	0.800000012	163.6999969	2.799999952	2.196000099	5	42	5	1.639999986
710	U.lanosa var. appendiculata	Clade2	151.85	-4.81667	25.59683037	7.40500021	88.15474701	37.18178177	29.86000061	21.45999908	8.400001526	25.74533081	25.79733086	25.88133049	25.11866951	2911	355	153	29.16230011	976	501	819	609	1.899999976	200.5	2.799999952	2.196000099	5	42	5	1.639999986
711	U.lanosa var. appendiculata	Clade2	142.726114	-4.47355	25.83666992	9.659333229	92.62882996	24.05617905	31.06399918	20.63599968	10.42800045	25.84733009	25.57600021	25.98732948	25.57600021	3030	345	157	21.7983799	945	558	862	558	1.100000024	165.5	2.700000048	2.196000099	5	42	5	1.639999986
712	U.lanosa var. appendiculata	Clade2	132.2	-1.23333	25.51549911	7.587666988	88.72387695	41.26633835	29.94400024	21.3920002	8.552000046	25.23399925	25.75267029	25.8220005	24.90266991	3507	390	214	18.57615089	1095	694	962	1038	1.600000024	173.1999969	2.799999952	1.317000031	6.400000095	53	10	1.200000048
713	U.lanosa var. appendiculata	Clade2	132.48333	-1.15	24.27249908	7.651667118	90.10440826	36.0846405	28.67200089	20.18000031	8.49200058	24.37999916	24.51932907	24.55999947	23.73999977	3314	348	206	14.94165993	982	672	939	911	1.299999952	171	2.599999905	4.269999981	5	37	5	4.039999962
714	U.sessilifructus	Clade3	93.4192	21.7441	17.11816978	8.309666634	46.91545868	268.2933044	24.86800003	7.156000137	17.71199989	18.85199928	14.7946701	19.47999954	13.17399979	2487	543	6	97.63362122	1432	30	693	37	1	192.8999939	1	4.269999981	5	37	5	4.039999962
715	U.sessilifructus	Clade3	95.33	29.32	15.7755003	12.07299995	43.82532883	575.6552124	27.7159996	0.167999998	27.54800034	21.98867035	9.489333153	21.98867035	8.066666603	1592	310	10	88.16471863	884	39	884	59	0.800000012	144.3000031	0.699999988	2.036999941	5.300000191	40	9	1.539999962
716	U.sessilifructus	Clade3	96.1986	26.7089	21.46649933	8.94299984	42.91267014	427.6026917	29.16799927	8.328000069	20.84000015	25.69067001	16.59399986	25.7206707	15.43266964	3163	766	20	101.8725967	1996	75	1803	80	0.899999976	165.5	1.299999952	10.58300018	4.699999809	39	9	5.849999905
717	U.sessilifructus	Clade3	96.7021	26.4475	22.69116974	9.374333382	43.82987976	430.7988892	30.34799957	8.960000038	21.38800049	26.7206707	17.66333008	26.7793293	16.50399971	3363	847	21	107.3712997	2202	81	1967	82	0.800000012	165.1000061	1.399999976	10.58300018	4.699999809	39	9	5.849999905
718	U.sessilifructus	Clade3	98.588638	24.433735	20.19282913	11.65367031	48.77643967	429.0956116	29.38400078	5.492000103	23.8920002	24.28333092	14.0813303	24.28333092	14.0813303	1568	372	13	98.05164337	981	48	981	48	1	172.8999939	1	1.43599999	6.300000191	38	9	1.399999976
719	U.sessilifructus	Clade3	98.918292	23.913851	19.71050072	11.89832973	49.98460007	407.5232849	29.06800079	5.263999939	23.80400085	23.6866703	13.96732998	23.6866703	13.96732998	1430	319	11	92.23074341	844	45	844	45	1.100000024	171.8000031	1	1.649999976	5.099999905	41	5	1.149999976
720	U.sessilifructus	Clade3	99.245453	23.148211	19.69932938	12.33267021	51.7396698	388.0863037	29.23600006	5.400000095	23.83600044	23.42933083	15.68200016	23.42933083	14.23733044	1437	291	10	87.03294373	790	36	790	43	1.200000048	169.1999969	1	3.029000044	5.099999905	35	5	2.25
721	U.sessilifructus	Clade3	99.39785	23.53776	21.11617088	13.20699978	50.88225937	422.1550903	31.68799973	5.731999874	25.95599937	25.16132927	16.87266922	25.16132927	15.16932964	1413	305	11	90.78000641	819	42	819	44	1.200000048	170.3000031	1	1.43599999	6.300000191	38	9	1.399999976
722	U.sessilifructus	Clade3	99.641319	22.365531	20.5170002	12.43200016	51.5936203	366.7737122	30.64800072	6.552000046	24.09600067	23.90800095	16.79599953	23.90800095	15.29533005	1488	287	10	85.04733276	794	37	794	46	1.200000048	175.1000061	1.200000048	3.029000044	5.099999905	35	5	2.25
723	U.sessilifructus	Clade3	100.44931	21.96175	20.18567085	12.38399982	52.43902969	348.012207	30.28800011	6.671999931	23.61599922	23.01267052	16.80467033	23.43333054	15.25467014	1572	311	15	83.96392822	829	54	689	64	1.5	173.3999939	1.200000048	1.43599999	6.300000191	38	9	1.399999976
724	U.sessilifructus	Clade3	100.709787	24.615701	18.55966949	11.36400032	48.65559006	439.6906128	27.69599915	4.340000153	23.3560009	23.25466919	12.59533024	23.25466919	12.59533024	960	187	14	81.90042877	525	49	525	49	1.399999976	155.8999939	0.899999976	1.327999949	5.199999809	53	11	1.129999995
725	U.sessilifructus	Clade3	100.835991	24.44791	20.02667046	11.61600018	48.61878967	445.6097107	29.50799942	5.616000175	23.8920002	24.67267036	15.67199993	24.67267036	13.92667007	1021	207	13	85.07879639	574	47	574	47	1.100000024	157.1000061	1	1.43599999	6.300000191	38	9	1.399999976
726	U.sessilifructus	Clade3	100.860736	22.697654	18.84917068	10.74367046	50.298069	360.6940918	27.76399994	6.403999805	21.36000061	22.34667015	15.34799957	22.34667015	13.77200031	1501	317	17	87.14515686	838	56	838	63	1.399999976	165.5	1.100000024	1.327999949	5.199999809	53	11	1.129999995
727	U.sessilifructus	Clade3	100.918169	22.434683	19.47299957	10.80132961	50.96892166	352.682312	28.36000061	7.168000221	21.19199944	22.86333084	16.00667	22.86333084	14.49333	1532	312	18	83.47292328	818	61	818	67	1.5	165.8000031	1.200000048	1.208999991	5.199999809	50	10	0.949999988
728	U.sessilifructus	Clade3	101.33692	22.30445	19.52832985	10.42800045	50.72970963	353.8010864	28.2840004	7.728000164	20.55599976	22.51066971	14.53466988	22.91666985	14.53466988	1478	290	16	78.86476135	760	66	745	66	1.799999952	162.6999969	1.200000048	1.208999991	5.199999809	50	10	0.949999988
729	U.sessilifructus	Clade3	101.692457	23.431897	18.58782959	10.83699989	50.42340851	394.5227051	27.34799957	5.855999947	21.49200058	22.55332947	13.11532974	22.55332947	13.11532974	1219	253	14	85.71183777	690	53	690	53	1.600000024	154.5	1.100000024	1.43599999	6.300000191	38	9	1.399999976
730	U.sessilifructus	Clade3	102.025556	20.610278	21.31999969	10.4526701	53.39530945	305.3528137	29.4640007	9.887999535	19.57600021	24.05067062	17.25600052	24.1693306	17.02466965	1577	380	4	97.57235718	950	44	757	53	1.799999952	165.5	1.299999952	1.263000011	4.800000191	45	9	1.299999952
731	U.sessilifructus	Clade3	102.396721	22.99371	16.2508297	9.696332932	49.62298965	381.0263977	24.25600052	4.71600008	19.54000092	20.08732986	10.96199989	20.08732986	10.96199989	1267	264	14	87.76133728	734	52	734	52	1.899999976	150.1000061	1	3.029000044	5.099999905	35	5	2.25
732	U.sessilifructus	Clade3	103.09	22.79	19.02249908	8.839666367	47.46384811	396.9324036	26.89999962	8.276000023	18.62400055	23.0426693	13.5093298	23.0426693	13.5093298	1346	296	10	91.76058197	809	53	809	53	1.899999976	139.8000031	1.200000048	3.029000044	5.099999905	35	5	2.25
733	U.sessilifructus	Clade3	103.504167	20.058333	19.97366905	8.714666367	49.53765869	335.5741882	26.93600082	9.343999863	17.59199905	23.2206707	15.70067024	23.2206707	15.25599957	1450	328	7	95.11797333	836	37	836	43	1.899999976	146.8999939	1.200000048	1.203999996	5.099999905	59	10	1.029999971
734	U.sessilifructus	Clade3	103.68	22.98	16.40117073	7.947667122	41.48917007	445.1184082	24.62400055	5.467999935	19.15600014	21.08267021	10.25333023	21.08267021	10.25333023	1630	328	20	81.24220276	880	80	880	80	1.899999976	131.1000061	1	2.036999941	5.300000191	40	9	1.539999962
735	U.sessilifructus	Clade3	103.939279	22.529465	23.25550079	7.953000069	40.46092987	457.5469055	32.11199951	12.45600033	19.65600014	28.11067009	17.01532936	28.11067009	17.01532936	1676	326	18	77.06773376	847	86	847	86	1.5	128.6000061	1.5	1.203999996	5.099999905	59	10	1.029999971
736	U.sessilifructus	Clade3	104.244011	23.369511	17.18717003	9.159000397	44.09300995	463.4728088	26.1439991	5.372000217	20.77199936	22.0806694	10.80000019	22.0806694	10.80000019	1397	317	10	88.53209686	795	48	795	48	2.400000095	130.1999969	1	1.743000031	6.5	37	5	1.49000001
737	U.sessilifructus	Clade3	104.672252	23.437468	15.97766972	8.605999947	41.62313843	474.9159851	24.86400032	4.188000202	20.6760006	21.04533005	9.436665535	21.04533005	9.436665535	1392	302	13	87.89640808	789	53	789	53	2	121.5999985	0.899999976	3.02699995	7.699999809	36	9	2.49000001
738	U.sessilifructus	Clade3	104.702829	23.125462	17.62249947	8.433667183	41.10774994	477.0456848	26.5720005	6.056000233	20.51600075	22.71467018	11.09399986	22.71467018	11.09399986	1530	359	9	91.95909882	892	53	892	53	1.899999976	121.9000015	1	3.029000044	5.099999905	35	5	2.25
739	U.sessilifructus	Clade3	105.055261	24.046484	17.36750031	9.695666313	42.22116089	515.9530029	27.26399994	4.300000191	22.9640007	22.86800003	10.27066994	22.86800003	10.27066994	1076	197	14	79.47209167	570	45	570	45	1.799999952	117.6999969	0.899999976	1.43599999	6.300000191	38	9	1.399999976
740	U.sessilifructus	Clade3	105.630852	23.62536	18.96332932	8.489999771	39.45167923	508.7164001	28.55999947	7.039999962	21.52000046	24.45332909	12.02400017	24.45332909	12.02400017	1291	267	11	87.48771667	736	45	736	45	1.899999976	115.8000031	1	1.327999949	5.199999809	53	11	1.129999995
741	U.sessilifructus	Clade3	105.822072	23.258134	18.67000008	7.556000233	36.81542969	507.6546936	27.89999962	7.375999928	20.52400017	24.16333008	11.76733017	24.16333008	11.76733017	1430	293	15	87.02729034	813	59	813	59	1.899999976	114.1999969	1	2.036999941	5.300000191	40	9	1.539999962
742	U.sessilifructus	Clade3	105.83	23.42	18.62700081	7.686666012	37.03347015	512.0756836	27.90800095	7.15199995	20.75600052	24.16066933	11.63866997	24.16066933	11.63866997	1369	282	14	86.93340302	778	54	778	54	1.899999976	113.9000015	1	3.029000044	5.099999905	35	5	2.25
743	U.sessilifructus	Clade3	105.88848	20.60051	23.78182983	5.978332996	32.25952148	468.0067139	32.5320015	14	18.53199959	28.40732956	17.68932915	29.00333023	17.68932915	1654	335	12	89.56770325	938	59	822	59	1.399999976	121.8000031	1.5	1.315999985	6.099999905	37	5	1.070000052
744	U.sessilifructus	Clade3	106.135506	24.149097	20.63817024	8.321666718	36.46654892	560.9096069	31.09199905	8.272000313	22.81999969	26.76600075	13.03866959	26.76600075	13.03866959	1254	247	11	85.89533997	711	52	711	52	1.700000048	112.4000015	1.100000024	3.029000044	5.099999905	35	5	2.25
745	U.sessilifructus	Clade3	106.196389	24.174722	20.29450035	8.277000427	36.42404938	558.5117798	30.68000031	7.955999851	22.72400093	26.41267014	12.73132992	26.41267014	12.73132992	1249	248	11	85.98731232	709	51	709	51	1.799999952	111.8000031	1	1.208999991	5.199999809	50	10	0.949999988
746	U.sessilifructus	Clade3	106.708283	22.195319	22.1420002	7.700665951	35.81705093	523.046875	31.8560009	10.35599995	21.5	27.77267075	16.30133057	27.77267075	15.11600018	1197	232	18	75.70934296	602	66	602	72	1.600000024	118.4000015	1.200000048	1.208999991	5.199999809	50	10	0.949999988
747	U.sessilifructus	Clade3	106.817838	22.391288	22.38866997	7.953999996	36.4260788	529.6851807	32.23600006	10.39999962	21.83600044	28.07732964	15.25	28.07732964	15.25	1322	233	21	74.38661194	672	82	672	82	1.700000048	118	1.200000048	1.50999999	5.900000095	41	9	1.330000043
748	U.sessilifructus	Clade3	107.07	22.13	22.72883034	7.766333103	35.78955078	527.7473145	32.50799942	10.80799961	21.70000076	28.42399979	16.8939991	28.42399979	15.6353302	1367	247	23	76.033638	711	84	711	88	1.600000024	121.3000031	1.200000048	1.43599999	6.300000191	38	9	1.399999976
749	U.sessilifructus	Clade3	107.839351	22.464142	22.09799957	7.450666904	33.32736969	564.4918823	32.04800034	9.692000389	22.3560009	28.21666908	16.0340004	28.21666908	14.51667023	1626	294	31	76.47396088	859	113	859	117	1.899999976	123.6999969	1.100000024	1.208999991	5.199999809	50	10	0.949999988
750	U.laevigata	Clade3	97.16906	27.50239	17.64133072	8.862000465	39.67586136	485.5075989	26.60400009	4.268000126	22.33600044	22.62932968	12.43867016	22.76199913	11.05799961	3214	729	14	101.9685974	2019	59	1872	89	1	166.6999969	1	3.163000107	6.699999809	51	9	1.5
751	U.laevigata	Clade3	97.93	24.72	20.56732941	11.44733047	48.44816971	425.6646118	29.45199966	5.823999882	23.62800026	24.57732964	14.45600033	24.57732964	14.45600033	1732	403	12	96.83709717	1064	48	1064	48	0.899999976	175.6999969	1.100000024	1.43599999	6.300000191	38	9	1.399999976
752	U.laevigata	Clade3	98.05	18.083333	22.72032928	11.58600044	51.31090164	227.8506012	33.36399841	10.7840004	22.57999992	23.39467049	19.58532906	25.16467094	19.58532906	1104	187	2	83.21169281	517	19	249	19	1	207.1000061	1.600000024	1.203999996	5.099999905	59	10	1.029999971
753	U.laevigata	Clade3	98.588638	24.433735	20.19282913	11.65367031	48.77643967	429.0956116	29.38400078	5.492000103	23.8920002	24.28333092	14.0813303	24.28333092	14.0813303	1568	372	13	98.05164337	981	48	981	48	1	172.8999939	1	1.43599999	6.300000191	38	9	1.399999976
754	U.laevigata	Clade3	98.690239	24.58746	16.98732948	11.00399971	47.92683029	442.4696045	25.57999992	2.619999886	22.95999908	21.49933052	10.82400036	21.49933052	10.82400036	1386	289	15	85.57235718	779	57	779	57	1.200000048	167.6000061	0.800000012	3.029000044	5.099999905	35	5	2.25
755	U.laevigata	Clade3	99.25	23.15	19.71100044	12.47799969	51.80173111	390.1463013	29.40800095	5.320000172	24.08799934	23.45266914	15.6893301	23.45266914	14.21732998	1440	293	11	87.12284851	794	37	794	45	1.299999952	168.8000031	1	3.029000044	5.099999905	35	5	2.25
756	U.laevigata	Clade3	99.39785	23.53776	21.11617088	13.20699978	50.88225937	422.1550903	31.68799973	5.731999874	25.95599937	25.16132927	16.87266922	25.16132927	15.16932964	1413	305	11	90.78000641	819	42	819	44	1.200000048	170.3000031	1	1.43599999	6.300000191	38	9	1.399999976
757	U.laevigata	Clade3	100.452547	21.957355	20.04133034	12.07933044	52.21012115	344.6960144	29.9640007	6.828000069	23.13599968	22.84333038	16.73467064	23.26799965	15.17066956	1576	313	15	83.77805328	831	54	687	64	1.5	173.3000031	1.200000048	1.208999991	5.199999809	50	10	0.949999988
758	U.laevigata	Clade3	100.709787	24.615701	18.55966949	11.36400032	48.65559006	439.6906128	27.69599915	4.340000153	23.3560009	23.25466919	12.59533024	23.25466919	12.59533024	960	187	14	81.90042877	525	49	525	49	1.399999976	155.8999939	0.899999976	1.327999949	5.199999809	53	11	1.129999995
759	U.laevigata	Clade3	101.366667	14.433333	23.22550011	9.852999687	57.56602097	186.4131927	30.76399994	13.64799976	17.11599922	23.70466995	20.76399994	25.06800079	20.53000069	1119	233	2	76.90145111	547	28	350	42	1.200000048	204.8999939	1.799999952	1.203999996	5.099999905	59	10	1.029999971
760	U.laevigata	Clade3	101.37	14.35	23.56933022	9.627333641	58.73189926	171.9546967	30.83600044	14.44400024	16.3920002	23.99799919	21.2926693	25.28733063	21.0993309	1158	238	2	76.4091568	567	30	358	45	1.100000024	204.3000031	1.899999976	1.203999996	5.099999905	59	10	1.029999971
761	U.laevigata	Clade3	103.235556	20.178056	20.2301693	8.875	51.59883881	316.648407	26.9279995	9.727999687	17.20000076	23.25	16.15399933	23.25	15.76733017	1521	361	5	99.46647644	919	32	919	40	1.799999952	155	1.200000048	1.203999996	5.099999905	59	10	1.029999971
762	U.laevigata	Clade3	103.68	22.98	16.40117073	7.947667122	41.48917007	445.1184082	24.62400055	5.467999935	19.15600014	21.08267021	10.25333023	21.08267021	10.25333023	1630	328	20	81.24220276	880	80	880	80	1.899999976	131.1000061	1	2.036999941	5.300000191	40	9	1.539999962
763	U.laevigata	Clade3	105.0055	16.815	26.02249908	9.833666801	52.38476944	243.3544006	34.35599899	15.58399963	18.77199936	27.50867081	22.57332993	28.47599983	22.57332993	1793	439	3	104.3088989	1083	15	583	15	1.700000048	211.8999939	1.799999952	1.203999996	5.099999905	59	10	1.029999971
764	U.laevigata	Clade3	105.093056	17.781667	23.00300026	8.092666626	49.39371872	289.2305908	29.76000023	13.3760004	16.38400078	25.61000061	19.22467041	25.74732971	18.8920002	2488	637	5	108.8770981	1580	27	1274	40	1.399999976	191.1999969	1.5	1.203999996	5.099999905	59	10	1.029999971
765	U.laevigata	Clade3	105.363611	17.838889	22.00900078	7.859333992	47.25429153	313.7416992	28.88800049	12.25599957	16.63199997	24.54999924	17.57999992	25.0633297	17.57999992	2276	530	14	96.66126251	1362	68	1053	68	1.899999976	180.1999969	1.5	1.203999996	5.099999905	59	10	1.029999971
766	U.laevigata	Clade3	105.822072	23.258134	18.67000008	7.556000233	36.81542969	507.6546936	27.89999962	7.375999928	20.52400017	24.16333008	11.76733017	24.16333008	11.76733017	1430	293	15	87.02729034	813	59	813	59	1.899999976	114.1999969	1	2.036999941	5.300000191	40	9	1.539999962
767	U.laevigata	Clade3	106.62	23.33	20.2595005	7.148334026	33.7503891	542.3248291	29.62800026	8.447999954	21.18000031	26.1693306	12.89933014	26.1693306	12.89933014	1475	282	20	85.94835663	838	80	838	80	2	114.5	1	1.43599999	6.300000191	38	9	1.399999976
768	U.laevigata	Clade3	108.277199	14.058324	22.37467003	8.137332916	57.49953079	164.8473053	29.06399918	14.9119997	14.15200043	23.16399956	20.14533043	24.15933037	20.13866997	1897	346	2	85.59411621	1012	26	542	94	2.599999905	189.8000031	1.700000048	2.438999891	4.699999809	31	3	1.850000024
769	U.laevigata	Clade3	109.98	24.98	19.34749985	7.488333225	27.63223076	730.3668213	32.32400131	5.223999977	27.10000038	23.17200089	11.83533001	27.6420002	9.909999847	1905	379	49	71.44389343	958	163	744	214	1.799999952	102.6999969	0.800000012	1.327999949	5.199999809	53	11	1.129999995
770	U.laevigata	Clade3	101.703699	22.48964	19.09432983	10.26399994	51.27898026	363.9679871	27.38400078	7.368000031	20.01600075	22.69599915	13.99400043	22.69599915	13.99400043	1405	282	16	78.73058319	734	66	734	66	1.899999976	154.8999939	1.200000048	1.208999991	5.199999809	50	10	0.949999988
771	U.africana	Clade4	-15.0139	11.2611	27.43549919	11.97233009	62.84029007	126.3832016	36.44800186	17.39599991	19.05200005	26.71133041	27.03667068	29.08867073	26.1060009	2413	776	0	132.8917999	1812	0	38	13	2.299999952	213.3000031	1.700000048	2.828000069	4.699999809	29	3	1.870000005
772	U.africana	Clade4	-15.009166	11.183333	27.61467934	10.99048042	62.80271149	112.5878983	35.79048157	18.29047966	17.5	26.88888931	27.27936935	29.07143021	26.4587307	2481	805	0	133.7037964	1868	0	39	12	2.299999952	213.6999969	1.799999952	2.828000069	4.699999809	29	3	1.870000005
773	U.africana	Clade4	-4.4438	11.183117	27.50283051	11.00432968	63.59416962	179.5167999	36.2879982	18.98399925	17.30400085	25.94000053	26.53866959	30.12000084	25.94000053	971	258	1	108.2309036	622	5	152	622	1.899999976	227.6000061	0.800000012	1.014000058	6.300000191	62	11	0.790000021
774	U.africana	Clade4	-15.115	11.168888	27.55433083	11.52867031	63.37216949	113.2528	36.04000092	17.84799957	18.19199944	26.87733078	27.1779995	29.00667	26.35466957	2462	790	0	133.2776947	1852	0	37	12	2.099999905	213.8000031	1.799999952	2.828000069	4.699999809	29	3	1.870000005
775	U.africana	Clade4	-12.2497	10.6877	21.2396698	11.99932957	64.14012146	143.6416931	30.84799957	12.14000034	18.70800018	20.26733017	20.34799957	23.40800095	20.01466942	1837	422	3	97.24069214	1095	16	268	55	2.200000048	212.5	1	3.163000107	6.699999809	51	9	1.5
776	U.africana	Clade4	-12.297417	10.348861	23.9090004	11.82067013	65.23547363	139.1403961	33.31200027	15.19200039	18.12000084	22.6713295	23.44599915	25.95332909	22.6713295	1907	440	2	97.77263641	1133	11	261	1133	1.899999976	211.5	1.299999952	3.163000107	6.699999809	51	9	1.5
777	U.africana	Clade4	-12.85125	9.523083	25.59116936	10.2196703	63.00658035	154.354599	34.61199951	18.3920002	16.21999931	24.05133057	25.43132973	27.82533073	24.05133057	2719	687	2	105.4689026	1715	16	264	1715	1.899999976	212.3000031	1.899999976	1.945000052	4.900000095	40	3	1.74000001
778	U.africana	Clade4	-9.4736	8.5387	24.2773304	16.40800095	65.81101227	91.56231689	36.12799835	11.1960001	24.93199921	23.72867012	23.5293293	25.43600082	23.37400055	2470	447	13	72.81046295	1228	83	496	166	1.700000048	200.8999939	1.799999952	1.945000052	4.900000095	40	3	1.74000001
779	U.africana	Clade4	-9.3648	8.2543	21.7954998	14.58100033	69.49952698	69.03697968	32.18799973	11.20800018	20.97999954	21.29800034	21.43066978	22.50799942	21.20999908	2248	413	18	71.64916992	1097	88	482	949	1.899999976	202.8000031	1.600000024	1.945000052	4.900000095	40	3	1.74000001
780	U.africana	Clade4	-8.71408	8.19208	23.13400078	15.06799984	68.84137726	70.75739288	34.01599884	12.12800026	21.88800049	22.49933052	22.88800049	23.92867088	22.44132996	1867	343	12	73.06114197	918	64	284	822	1.799999952	205.8000031	1.700000048	3.163000107	6.699999809	51	9	1.5
781	U.africana	Clade4	0.783333	8.05	25.1970005	10.72200012	74.19042969	134.3235931	33.54800034	19.09600067	14.45199966	23.4193306	25.66867065	26.81867027	23.4193306	1359	239	6	71.16739655	621	39	243	621	1.799999952	216.6999969	1.600000024	3.163000107	6.699999809	51	9	1.5
782	U.africana	Clade4	-9.077337	8.002356	23.83200073	15.22399998	69.04934692	67.00974274	34.95199966	12.90400028	22.04800034	23.27199936	23.64800072	24.54599953	23.16867065	2041	367	16	70.66644287	987	80	316	859	1.700000048	202.1999969	1.799999952	3.163000107	6.699999809	51	9	1.5
783	U.africana	Clade4	-8.41	7.71	24.16817093	15.16100025	71.43328857	72.1707077	34.99599838	13.77200031	21.22400093	23.35333061	24.14732933	24.9553299	23.30867004	1857	329	13	71.80639648	911	78	289	818	1.600000024	204.8999939	1.799999952	1.945000052	4.900000095	40	3	1.74000001
784	U.africana	Clade4	-8.50068	7.65233	23.81933022	15.12067032	72.27851105	65.75804138	34.44800186	13.52799988	20.92000008	23.09600067	23.79533005	24.4553299	22.98800087	1958	347	14	70.51693726	948	85	303	849	1.600000024	202.6000061	1.799999952	3.163000107	6.699999809	51	9	1.5
785	U.africana	Clade4	-8.212	7.604	24.41583061	14.31632996	72.65699005	73.78591919	34.43600082	14.73200035	19.70400047	23.59733009	24.29667091	25.26799965	23.57933044	1843	327	13	71.92183685	906	81	399	816	1.600000024	205.8999939	1.799999952	1.654000044	5.099999905	45	5	1.399999976
786	U.africana	Clade4	-8.629667	7.555	23.61683083	14.74433041	73.75115967	63.71559143	33.90000153	13.90799999	19.99200058	22.91267014	23.67066956	24.10532951	22.74799919	2047	364	16	69.18955231	977	93	313	871	1.600000024	202.3999939	1.799999952	3.163000107	6.699999809	51	9	1.5
787	U.africana	Clade4	-10.693	7.453	25.35617065	11.57299995	77.52545166	76.7722702	33.25999832	18.33200073	14.92800045	24.24267006	25.69400024	26.04800034	24.24267006	2750	475	19	67.77567291	1266	129	350	1266	1.299999952	195.3999939	2.200000048	1.945000052	4.900000095	40	3	1.74000001
788	U.africana	Clade4	-0.583333	7.45	26.87299919	9.229332924	67.34773254	123.3093033	34.47200012	20.76799965	13.70400047	26.39467049	27.27333069	28.56599998	25.40200043	1258	199	7	65.57956696	504	48	217	482	1.399999976	208.6999969	2	1.317000031	6.400000095	53	10	1.200000048
789	U.africana	Clade4	-8.9555	7.3453	25.14699936	15.16133022	75.70068359	64.31871796	35.50400162	15.47599983	20.02799988	24.40533066	25.15800095	25.57467079	24.33267021	2102	387	18	64.29493713	944	108	725	809	1.299999952	198	2	3.163000107	6.699999809	51	9	1.5
790	U.africana	Clade4	-10.339999	7.303333	25.91500092	12.08199978	78.86421967	88.38375854	34.12400055	18.80400085	15.31999969	24.69333076	26.53133011	26.70999908	24.69333076	2568	447	21	64.57978821	1155	144	477	1155	1.100000024	193	2.200000048	1.945000052	4.900000095	40	3	1.74000001
791	U.africana	Clade4	-3.016667	7.25	26.1241703	8.557666779	67.91799927	124.2169037	33.15599823	20.55599976	12.60000038	26.6079998	26.73999977	27.69267082	24.49333	1168	188	6	61.76023865	480	58	281	335	1.100000024	214.3000031	2	1.203999996	5.099999905	59	10	1.029999971
792	U.africana	Clade4	0.458333	7.175	26.17350006	8.900333405	73.55647278	110.2862015	32.99200058	20.8920002	12.10000038	25.70000076	26.7073307	27.53733063	24.6886692	1496	211	21	53.00902939	530	101	317	484	1.399999976	212.8999939	2.099999905	1.41900003	5	51	10	1.149999976
793	U.africana	Clade4	-6.966379	7.115727	25.31467056	10.88733006	71.02906036	98.54445648	33.45199966	18.12400055	15.32800007	24.55533028	25.04000092	26.6079998	24.15600014	1323	236	11	63.04161835	571	70	267	553	1.399999976	213.6000061	2	1.399000049	5.300000191	56	10	1.100000024
794	U.africana	Clade4	0.579722	6.947778	23.72032928	8.451999664	72.53690338	112.7090988	30.23600006	18.58399963	11.65200043	23.24467087	24.26799965	25.10733032	22.2053299	1582	220	23	52.37382126	562	110	334	545	1.5	213.6000061	2.099999905	3.163000107	6.699999809	51	9	1.5
795	U.africana	Clade4	-10.766667	6.916667	26.0095005	10.69766998	81.09207153	86.14183807	33.2120018	20.02000046	13.19200039	24.83399963	26.25532913	26.88467026	24.83399963	3261	559	26	75.27536774	1548	144	312	1548	1	190.8000031	2.5	0.876999974	5.300000191	55	11	0.779999971
796	U.africana	Clade4	-7.333333	6.616667	25.6863308	11.54399967	73.34179688	102.3494034	34.18000031	18.44000053	15.73999977	24.8113308	25.99600029	26.99132919	24.38266945	1498	264	16	60.91872025	620	90	308	569	1	207.1999969	2.099999905	1.399000049	5.300000191	56	10	1.100000024
797	U.africana	Clade4	-3.030555	6.541388	26.41132927	8.017333031	71.22718811	109.8376007	32.59199905	21.33600044	11.25599957	26.90800095	26.87000084	27.74333	24.95266914	1384	231	15	56.99145126	557	97	330	357	1	214	2.299999952	1.399000049	5.300000191	56	10	1.100000024
798	U.africana	Clade4	-0.55	6.23	22.02050018	7.566999912	74.44902802	101.3983994	27.72800064	17.56399918	10.16399956	22.38999939	22.56666946	23.12667084	20.6079998	1602	231	29	47.91358948	581	147	394	425	1.299999952	203.8000031	2.200000048	1.63499999	5.300000191	51	10	1.350000024
799	U.africana	Clade4	-7.788	6.174	25.55599976	11.04666996	76.03707123	92.46875763	33.47600174	18.94799995	14.52799988	24.87400055	25.77000046	26.79733086	24.4366703	1817	316	22	58.1608696	714	122	361	627	0.899999976	203.3999939	2.200000048	1.399000049	5.300000191	56	10	1.100000024
800	U.africana	Clade4	-8.266667	6.166667	25.47933006	11.91466999	77.87364197	86.4048233	33.80799866	18.50799942	15.30000019	24.78266907	25.72332954	26.56467056	24.36000061	2016	353	25	57.87277985	787	139	379	703	0.899999976	199.1999969	2.200000048	1.399000049	5.300000191	56	10	1.100000024
801	U.africana	Clade4	-0.833333	6.083333	26.10267067	8.291333199	71.97337341	95.70995331	32.52000046	21	11.52000046	26.48533058	26.51000023	27.26267052	24.84399986	1604	238	30	47.65571976	603	171	384	345	1.100000024	196	2.599999905	1.399000049	5.300000191	56	10	1.100000024
802	U.africana	Clade4	-7.35	5.833333	25.88566971	9.439332962	73.26399994	92.98764038	32.75999832	19.87599945	12.88399982	25.32600021	25.9213295	27.19799995	24.96199989	1753	274	26	54.04405975	625	134	370	521	1	206.1999969	2.299999952	1.399000049	5.300000191	56	10	1.100000024
803	U.africana	Clade4	-2.816667	5.816667	26.90016937	7.710999966	71.66358185	108.4925003	32.73199844	21.97200012	10.76000023	27.38800049	27.42200089	28.16399956	25.41132927	1705	303	36	54.67673111	690	157	370	367	0.899999976	214.1999969	2.599999905	1.399000049	5.300000191	56	10	1.100000024
804	U.africana	Clade4	-4.116667	5.716667	26.28100014	6.701334	67.74498749	113.5493011	31.3920002	21.5	9.892000198	26.85466957	26.8239994	27.48666954	24.66467094	1518	296	20	61.26187897	662	127	328	296	1	221	2.599999905	1.203999996	5.099999905	59	10	1.029999971
805	U.africana	Clade4	-6.945731	5.68525	25.81533051	8.435333252	74.8078537	88.13047791	32.02000046	20.74399948	11.27600002	26.2206707	26.06666946	27.02866936	24.73933029	1531	228	25	49.49895096	565	133	333	420	0.899999976	211.6000061	2.400000095	1.654000044	5.099999905	45	5	1.399999976
806	U.africana	Clade4	-9.325167	5.571667	25.54450035	10.16633034	84.01928711	63.02870941	32.19200134	20.09199905	12.10000038	25.27000046	25.81266975	26.20266914	24.68066978	3301	546	76	57.33620834	1223	333	450	1053	1.399999976	190.6000061	2.5	1.42900002	4.5	53	8	1.139999986
807	U.africana	Clade4	-7.732	5.403	25.52033043	8.855999947	76.63551331	89.61361694	31.86000061	20.30400085	11.55599976	25.62667084	25.99467087	26.54067039	24.32799911	2309	312	65	44.54629135	804	279	499	574	1	204.6999969	2.400000095	3.163000107	6.699999809	51	9	1.5
808	U.africana	Clade4	-4.35	5.333333	26.41233063	6.147999763	64.96195984	118.2919998	31.29199982	21.82799911	9.464000702	26.90533066	27.06867027	27.66333008	24.72732925	1732	512	17	91.95332336	919	133	309	263	1.600000024	222.3999939	2.900000095	0.662	5.300000191	87	12	0.560000002
809	U.africana	Clade4	-5.783333	5.283333	25.79850006	7.351665974	72.18840027	101.6024017	31.34399986	21.15999985	10.18400002	26.2859993	26.30200005	27.0359993	24.42733002	1485	409	21	85.44306946	776	128	272	236	1.299999952	221.3000031	2.700000048	1.654000044	5.099999905	45	5	1.399999976
810	U.africana	Clade4	-2.033333	5.116667	25.71666908	6.655333042	70.77129364	104.4527969	30.80400085	21.39999962	9.404001236	26.17200089	26.3920002	26.86599922	24.26333046	1722	335	37	59.81365967	744	180	349	324	1.299999952	211.3000031	2.900000095	1.399000049	5.300000191	56	10	1.100000024
811	U.africana	Clade4	-2.02	5.07	25.80982971	6.633666992	70.5109024	105.248703	30.88800049	21.47999954	9.408000946	26.25933075	26.50732994	26.96067047	24.34799957	1702	343	37	62.26626968	753	175	339	315	1.399999976	211.3000031	2.900000095	1.399000049	5.300000191	56	10	1.100000024
812	U.africana	Clade4	-6.446667	4.865	25.74583054	6.560334206	69.49506378	99.78484344	30.90800095	21.46800041	9.440000534	25.36333084	26.25132942	26.87599945	24.32999992	1599	394	29	76.29837799	786	150	253	296	1.799999952	219.5	2.799999952	1.42900002	4.5	53	8	1.139999986
813	U.africana	Clade4	34.866667	0.183333	20.0976696	12.01132965	82.0894928	75.70140839	27.81599998	13.18400002	14.63199997	20.39599991	20.82933044	21.05400085	19.12467003	1851	261	74	35.75064087	658	267	338	490	2.900000095	235.3000031	1.600000024	1.077999949	6.199999809	65	10	0.949999988
814	U.africana	Clade4	40.039102	-1.724421	27.39100075	8.723333359	66.08585358	136.4528046	34.44400024	21.24399948	13.19999981	27.64666939	28.94932938	28.94932938	25.6353302	546	87	10	50.91165924	194	76	76	99	2	223.5	2.599999905	0.563000023	8.300000191	49	9	0.589999974
815	U.africana	Clade4	40.16666	-2.21666	27.14266968	7.978665829	66.71127319	127.6613007	33.59199905	21.63199997	11.96000004	27.14266968	28.3986702	28.59600067	25.48266983	747	117	11	51.80950928	299	83	171	150	2.400000095	223.8000031	2.700000048	0.779999971	7.5	55	11	0.930000007
816	U.africana	Clade4	39.70795	-3.722477	24.65649986	7.959667206	66.73092651	133.3242035	30.98800087	19.05999947	11.92800045	24.71332932	26.01466942	26.19466972	22.92532921	1044	226	20	63.50709915	453	112	232	191	2.599999905	208.3999939	2.599999905	3.51699996	7.599999905	37	5	3.190000057
817	U.africana	Clade4	39.413594	-4.129006	25.12849998	8.79766655	65.43934631	153.0326996	32.17200089	18.72800064	13.44400024	24.94067001	26.83666992	26.83666992	23.19932938	1043	198	24	58.50804901	440	119	119	200	2.5	198.8000031	2.700000048	1.51699996	6.199999809	47	9	1.419999957
818	U.africana	Clade4	30.21	-5.921944	21.12767029	10.38066959	70.08281708	82.11245728	27.89999962	13.0880003	14.81200027	21.42733002	19.98467064	21.95667076	19.98467064	1203	217	0	87.45887756	546	3	231	3	1.700000048	156.1000061	2	1.654000044	5.099999905	45	5	1.399999976
819	U.africana	Clade4	39.415467	-6.261917	25.96666908	8.200666428	66.95514679	128.2532043	31.92000008	19.67200089	12.24800014	26.57799911	24.33933067	27.48332977	24.33933067	1440	382	30	90.6361618	829	111	289	111	3.099999905	206.3999939	3	0.725000024	6.400000095	87	12	0.49000001
820	U.africana	Clade4	39.093894	-6.910476	25.15983009	8.526332855	66.77893066	150.7021027	31.11199951	18.34399986	12.76799965	25.82332993	23.29667091	26.92466927	23.29533005	1097	236	26	69.5789032	539	84	290	94	2.5	204.6000061	2.900000095	1.654000044	5.099999905	45	5	1.399999976
821	U.africana	Clade4	36.97714	-7.81219	25.47249985	8.120332718	58.18524933	183.381897	31.68799973	17.73200035	13.95600033	26.42532921	23.45067024	27.40800095	22.88400078	1463	331	11	86.67398071	755	46	491	49	1.600000024	191.6000061	2.799999952	1.315999985	6.099999905	37	5	1.070000052
822	U.africana	Clade4	36.869444	-7.834722	22.24682999	7.269001007	59.58197021	165.1119995	27.86000061	15.65999985	12.19999981	23.18932915	20.34466934	23.93600082	19.92000008	1571	337	6	89.81378174	848	35	517	51	1.700000048	186.8999939	2.400000095	0.588	7.699999809	61	11	0.949999988
823	U.africana	Clade4	36.51444	-7.98166	23.87216949	6.798333168	56.27759171	172.4624023	29.21199989	17.13199997	12.07999992	24.81599998	21.90600014	25.64266968	21.42399979	1572	372	5	96.79898834	892	29	485	40	1.5	189.1999969	2.599999905	2.861999989	5.199999809	28	3	2.109999895
824	U.africana	Clade4	36.416667	-8.083333	24.31533051	6.662666798	55.33776093	171.5115051	29.70000076	17.65999985	12.03999996	25.21666908	22.36000061	26.08867073	21.88133049	1608	386	6	98.89071655	929	31	487	41	1.600000024	186.1000061	2.599999905	1.315999985	6.099999905	37	5	1.070000052
825	U.africana	Clade4	35.985278	-8.434167	23.66399956	7.43599987	58.86637115	168.3959045	29.35199928	16.71999931	12.63199997	24.5359993	21.79932976	25.32732964	21.24867058	1579	379	8	100.2498016	916	29	471	37	1.700000048	177.5	2.599999905	1.315999985	6.099999905	37	5	1.070000052
826	U.africana	Clade4	49.055556	-12.922222	26.23550034	9.859000206	70.48184967	122.7556992	32.73199844	18.74399948	13.98799992	27.01000023	24.60466957	27.27267075	24.47666931	1581	414	12	115.4803009	1057	41	744	44	2.299999952	235.6000061	2.900000095	1.269000053	4.900000095	49	9	1.399999976
827	U.africana	Clade4	48.08	-13.76	24.65749931	9.696332932	71.50688171	130.8278961	30.55599976	16.99600029	13.56000042	25.56666946	22.83666992	25.89067078	22.83666992	1994	493	18	99.59416199	1213	62	823	62	2.900000095	233.8000031	2.799999952	1.945000052	4.900000095	40	3	1.74000001
828	U.africana	Clade4	48.85138	-13.87722	22.13866997	10.80932999	71.94711304	175.5003967	28.97999954	13.95600033	15.02400017	23.64467049	19.77199936	23.77400017	19.76866913	1505	334	10	105.5460968	932	32	918	36	2.5	239.8000031	2.400000095	1.654000044	5.099999905	45	5	1.399999976
829	U.africana	Clade4	48.77525	-14.033664	21.07517052	10.99300003	71.62496948	181.3713074	28.15200043	12.8039999	15.34799957	22.78667068	18.62999916	22.78667068	18.62999916	1504	345	9	107.1443024	934	30	934	30	2	235.3999939	2.299999952	1.945000052	4.900000095	40	3	1.74000001
830	U.africana	Clade4	48.284722	-14.065	24.88133049	10.27132988	72.66082001	138.7655945	31.10000038	16.9640007	14.13599968	25.91267014	22.95599937	26.15933037	22.95599937	1850	478	11	107.8170013	1178	38	778	38	1.899999976	238.6999969	2.799999952	1.945000052	4.900000095	40	3	1.74000001
831	U.africana	Clade4	49.36694	-14.17972	18.96133041	10.64599991	68.22609711	217.7761993	26.41600037	10.81200027	15.60400009	21.18400002	16.05800056	21.18400002	16.05800056	1615	290	29	80.00980377	847	109	847	109	1.5	233.5	2.099999905	1.654000044	5.099999905	45	5	1.399999976
832	U.africana	Clade4	49.805556	-14.341667	22.82449913	8.727666855	64.61109924	197.098999	29.55999947	16.05200005	13.50800037	24.98399925	20.94132996	24.98399925	20.23732948	2039	300	61	51.05215073	864	251	864	277	1.899999976	237.3000031	2.5	1.945000052	4.900000095	40	3	1.74000001
833	U.africana	Clade4	49.376389	-14.359444	22.21899986	10.75533009	69.40717316	205.9898987	29.48800087	13.99199963	15.49600029	24.28266907	20.44400024	24.28266907	19.45800018	1839	310	40	69.55802155	897	161	897	165	1.600000024	237.8999939	2.400000095	1.654000044	5.099999905	45	5	1.399999976
834	U.africana	Clade4	46.791111	-16.374722	26.40416908	12.23832989	70.39998627	137.3683014	34.55199814	17.16799927	17.38400078	27.06933022	24.93799973	27.84866905	24.41732979	1431	416	1	124.1957016	1002	6	359	6	1	231.1999969	2.900000095	0.324000001	7.900000095	51	10	2.309999943
835	U.africana	Clade4	45.304278	-16.407331	26.12982941	11.28232956	70.56752014	147.7433929	32.94800186	16.95999908	15.98799992	27.08200073	23.97867012	27.37932968	23.97867012	1324	406	2	127.6904984	959	9	677	9	1.600000024	238.6999969	3	0.324000001	7.900000095	51	10	2.309999943
836	U.africana	Clade4	46.55888	-16.46694	26.60967064	12.61532974	70.13194275	142.9797058	35.11999893	17.13199997	17.98800087	27.19866943	25.04599953	28.17667007	24.54999924	1477	423	2	122.641098	1024	9	374	9	1.100000024	230	2.900000095	0.241999999	6.900000095	89	12	0.219999999
837	U.africana	Clade4	45.99289	-17.044092	26.51967049	12.75399971	69.25499725	151.1381989	34.7879982	16.37199974	18.41600037	27.26932907	24.62199974	28.00933075	24.31266975	1539	443	2	119.9759979	1045	9	407	11	1.100000024	236.1999969	2.900000095	3.163000107	6.699999809	51	9	1.5
838	U.africana	Clade4	8.398333	7.706667	27.2491703	10.05500031	57.35226822	164.6441956	36.18000031	18.64800072	17.53199959	25.85932922	27.23200035	29.73332977	25.85932922	1295	244	1	87.14350128	661	10	119	661	1.899999976	198.8999939	1.700000048	1.399000049	5.300000191	56	10	1.100000024
839	U.angolensis	Clade4	-7.7539	6.97037	25.23450089	12.98433018	73.12645721	93.34647369	34.45999908	16.70400047	17.75600052	24.09667015	25.26667023	26.37733078	24.09667015	1667	309	15	66.27850342	733	83	408	733	1.200000048	205	2	1.654000044	5.099999905	45	5	1.399999976
840	U.angolensis	Clade4	-5.53193	6.93493	26.25267029	10.10332966	68.5064621	111.7447968	34.2840004	19.5359993	14.74800014	26.83466911	25.89666939	27.8513298	25.02066994	1199	184	16	56.74077988	466	78	294	380	1	219.5	2.099999905	1.654000044	5.099999905	45	5	1.399999976
841	U.angolensis	Clade4	9.883333	1.25	24.99366951	7.553999901	71.04965973	95.80008698	30.4279995	19.79599953	10.63199997	24.77466965	23.66066933	25.95133018	23.66066933	2529	490	23	63.32960892	1089	149	696	149	0.800000012	192	3	1.654000044	5.099999905	45	5	1.399999976
842	U.angolensis	Clade4	10.034167	-0.477889	25.80732918	7.103332996	66.78575897	117.0136032	31.12400055	20.48800087	10.63599968	26.05133057	24.11866951	26.96800041	24.11866951	2214	440	4	74.53137207	1010	34	714	34	0.699999988	170.6000061	3	1.269000053	4.900000095	49	9	1.399999976
843	U.angolensis	Clade4	10.399861	0.613556	23.22966957	7.605998993	68.91989899	108.2465973	28.68000031	17.6439991	11.03600025	23.46733093	21.66600037	24.21866989	21.66600037	2403	419	7	65.42082977	996	75	773	75	1	176.5	2.700000048	1.654000044	5.099999905	45	5	1.399999976
844	U.angolensis	Clade4	10.404444	-2.008611	24.69350052	6.940999985	60.2726593	146.5220032	30.31999969	18.80400085	11.51599979	25.39666939	22.53133011	26.08267021	22.53133011	1863	350	1	73.78978729	777	19	698	19	0.899999976	169.8999939	2.799999952	1.654000044	5.099999905	45	5	1.399999976
845	U.angolensis	Clade4	13.883333	2.866667	23.87166977	11.16466999	81.78044128	66.62819672	31.00799942	17.3560009	13.65200043	23.75200081	23.65732956	24.80332947	23.26399994	1617	272	35	53.60039902	624	126	512	443	0.800000012	199	2.400000095	1.945000052	4.900000095	40	3	1.74000001
846	U.angolensis	Clade4	15.3025	-6.04722	22.81067085	10.0813303	68.09870911	131.3757935	29.17200089	14.36800003	14.8039999	23.97599983	20.81533051	23.97599983	20.81533051	1326	232	1	73.84277344	542	9	542	9	1	150.1999969	2.400000095	0.662	5.300000191	87	12	0.560000002
847	U.angolensis	Clade4	16.15	2.35	24.79216957	9.930334091	83.44817352	63.7560997	31.20400047	19.30400085	11.89999962	24.25399971	24.82600021	25.63666916	24.07600021	1594	216	41	41.32292175	584	167	443	491	1.100000024	217.6999969	2.400000095	1.945000052	4.900000095	40	3	1.74000001
848	U.angolensis	Clade4	16.53211	2.18791	24.86949921	9.935667038	83.24117279	62.3494606	31.31599998	19.37999916	11.93599987	24.39467049	24.85267067	25.72332954	24.22467041	1644	217	44	39.91910172	599	177	452	510	1.100000024	216.3000031	2.400000095	0.662	5.300000191	87	12	0.560000002
849	U.angolensis	Clade4	18.316667	0.05	25.24950027	9.623666763	82.62077332	61.26900101	31.24799919	19.60000038	11.64799976	25.00799942	25.5340004	25.97133064	24.46866989	1800	236	91	29.95145988	629	330	414	443	1	208.8999939	2.700000048	1.269000053	5.900000095	35	5	1.200000048
850	U.angolensis	Clade4	18.816667	-5.033333	25.09950066	10.38833046	83.02696991	39.95051956	31.03199959	18.52000046	12.51200008	25	24.61333084	25.56999969	24.61333084	1471	186	12	53.41913986	541	75	414	75	1	168.8000031	2.599999905	1.945000052	4.900000095	40	3	1.74000001
851	U.angolensis	Clade4	22.033333	2.433333	25.01182938	10.61166954	79.71504211	55.51094055	32.22800064	18.91600037	13.31200027	24.43132973	25.24200058	25.76333046	24.30599976	1730	233	57	37.68579102	607	194	359	548	1	224.6999969	2.5	1.42900002	4.5	53	8	1.139999986
852	U.angolensis	Clade4	22.383333	2.883333	24.48917007	10.55766964	79.88551331	45.29319	31.43600082	18.21999931	13.2159996	24.11733055	24.50132942	25.11932945	23.99600029	1732	230	54	38.49337006	606	186	368	551	1.100000024	227	2.299999952	1.42900002	4.5	53	8	1.139999986
853	U.angolensis	Clade4	23.686388	3.471388	25.39016914	10.72900009	80.1149826	33.9406395	32.16400146	18.77199936	13.3920002	25.09000015	25.24267006	25.85199928	25.09000015	1673	228	39	43.01010132	597	150	463	597	1.100000024	230.5	2.200000048	1.945000052	4.900000095	40	3	1.74000001
854	U.angolensis	Clade4	24.183333	-7.516667	22.95549965	11.99367046	76.88247681	39.96889877	30.43600082	14.83600044	15.60000038	22.54667091	22.91267014	23.40933037	22.54667091	1490	225	3	71.05158234	636	32	266	636	1.399999976	161.1000061	2.200000048	1.649999976	5.099999905	41	5	1.149999976
855	U.angolensis	Clade4	24.55	1.266667	24.57500076	9.621999741	83.75695801	50.51131058	30.7840004	19.29599953	11.48799992	24.38866997	24.74933052	25.1886692	23.95067024	1687	215	60	32.85263062	570	231	406	462	1.299999952	216.3999939	2.5	1.945000052	4.900000095	40	3	1.74000001
856	U.angolensis	Clade4	25.838611	4.438055	23.92149925	11.77167034	74.90244293	70.14705658	32.45199966	16.73600006	15.7159996	23.34333038	24.29199982	24.87332916	23.12199974	1640	218	21	55.90288925	640	86	295	598	1.399999976	229.8000031	1.899999976	1.42900002	4.5	53	8	1.139999986
857	U.angolensis	Clade4	26.25	-4.066667	25.07366943	10.5633297	83.70310974	37.48093033	31.14800072	18.52799988	12.61999989	24.90666962	24.77066994	25.56666946	24.75333023	1431	193	13	54.64356995	563	91	406	174	1.200000048	173.6000061	2.5	1.203999996	5.099999905	59	10	1.029999971
858	U.angolensis	Clade4	27.550555	-4.002222	23.68250084	10.56233025	83.61569214	32.29106903	29.68000031	17.04800034	12.63199997	23.50333023	23.3560009	23.94932938	23.3560009	1518	213	22	54.09698105	590	95	436	95	1.399999976	167.1000061	2.299999952	1.203999996	5.099999905	59	10	1.029999971
859	U.angolensis	Clade4	27.683333	4.716667	24.24150085	12.06299973	74.85106659	88.58603668	33.11600113	17	16.11599922	23.44932938	24.87800026	25.33666992	23.15467072	1551	223	10	62.77951813	630	58	263	608	1.600000024	232.6000061	1.700000048	1.945000052	4.900000095	40	3	1.74000001
860	U.angolensis	Clade4	31.49638	-1.0425	20.52132988	9.85466671	84.11289215	43.88319016	26.05200005	14.33600044	11.7159996	20.77400017	19.88133049	20.96666908	19.88133049	1128	206	14	59.75354004	488	66	433	66	1.600000024	188.5	2.099999905	1.639999986	4.800000191	43	9	1.519999981
861	U.angolensis	Clade4	31.50805	-1.12166	20.61949921	9.70233345	84.07566833	43.03953171	26.04000092	14.5	11.53999996	20.86733055	19.98999977	21.05467033	19.98999977	1222	223	17	59.55841064	537	77	468	77	1.600000024	188.1999969	2.200000048	1.639999986	4.800000191	43	9	1.519999981
862	U.angolensis	Clade4	31.533333	1.716667	23.20717049	10.14700031	81.15003204	77.61945343	30.01199913	17.50799942	12.50399971	22.78266907	23.91399956	24.2226696	22.22867012	1227	155	27	44.20449066	422	114	161	360	2.299999952	218.3999939	1.899999976	1.945000052	4.900000095	40	3	1.74000001
863	U.angolensis	Clade4	31.545401	-1.065977	20.70516968	9.770999908	84.05885315	42.45491028	26.21999931	14.59599972	11.6239996	20.93066978	20.09399986	21.14067078	20.09399986	1261	234	20	59.65052032	562	87	483	87	1.600000024	188.6000061	2.099999905	1.639999986	4.800000191	43	9	1.519999981
864	U.angolensis	Clade4	34.777475	0.488768	20.27617073	12.49767017	83.54055023	69.84967804	28.15200043	13.19200039	14.96000004	20.18333054	20.8113308	21.09866905	19.37400055	1843	266	55	43.74330902	700	208	271	571	2.900000095	234.6000061	1.600000024	1.203999996	5.099999905	59	10	1.029999971
865	U.angolensis	Clade4	35.35	6.983333	21.91116905	13.72233009	80.45458221	55.67663956	30.9640007	13.90799999	17.05599976	21.73133087	22.35267067	22.71067047	21.3560009	1605	206	37	45.87504959	578	149	183	417	1.700000048	231.3999939	1.700000048	2.861999989	5.199999809	28	3	2.109999895
866	U.angolensis	Clade4	35.64636	8.48142	20.74832916	13.24267006	78.48901367	102.800499	29.86400032	12.99199963	16.87199974	19.70932961	21.41467094	22.17532921	19.61866951	1620	282	19	79.61637115	813	59	143	793	1.600000024	240.6000061	1.5	3.163000107	6.699999809	51	9	1.5
867	U.donisii	Clade4	9.283333	3.983333	25.34069061	6.71274519	73.48143768	84.11576843	30.3235302	21.18824005	9.135293961	24.3411808	25.87842941	26.27843094	24.15979958	3126	663	28	79.48584747	1640	120	390	1584	2.299999952	191	2.900000095	1.993000031	5.599999905	38	5	1.629999995
868	U.donisii	Clade4	9.409361	-1.842694	25.29199982	6.101333141	56.72492981	151.3408966	30.58399963	19.82799911	10.75599957	26.01333046	23.12733078	26.83200073	23.12733078	1792	360	1	76.60115814	771	17	666	17	1.299999952	181.3999939	3.099999905	1.269000053	4.900000095	49	9	1.399999976
869	U.donisii	Clade4	9.878889	2.258056	25.49467087	7.559333801	75.83601379	79.50244141	30.76399994	20.79599953	9.968000412	25.06867027	26.09132957	26.3513298	24.42200089	2438	452	78	60.48347092	1060	281	541	586	1.299999952	195.3999939	3.099999905	1.993000031	5.599999905	38	5	1.629999995
870	U.donisii	Clade4	10.04278	-0.48028	25.73550034	7.084332943	66.93435669	114.5065994	31.02400017	20.44000053	10.58399963	25.97599983	24.07666969	26.86333084	24.07666969	2230	440	4	74.28621674	1017	35	716	35	0.699999988	169.3999939	3	0.662	5.300000191	87	12	0.560000002
871	U.donisii	Clade4	10.348503	0.356555	25.08432961	7.236667156	67.80983734	111.2011032	30.40800095	19.73600006	10.67199993	25.34799957	23.48266983	26.12800026	23.48266983	2340	408	6	69.53356934	1013	55	749	55	0.899999976	175.8000031	2.900000095	1.654000044	5.099999905	45	5	1.399999976
872	U.donisii	Clade4	10.400833	0.615555	23.22966957	7.605998993	68.91989899	108.2465973	28.68000031	17.6439991	11.03600025	23.46733093	21.66600037	24.21866989	21.66600037	2403	419	7	65.42082977	996	75	773	75	1	176.5	2.700000048	1.654000044	5.099999905	45	5	1.399999976
873	U.donisii	Clade4	10.401944	4.473055	23.99533081	7.441999912	70.39349365	109.4184036	29.62400055	19.05200005	10.57199955	22.97133064	24.87866974	25.13932991	22.47867012	2478	443	15	72.30915833	1206	76	375	1160	1.299999952	194.8999939	2.299999952	1.945000052	4.900000095	40	3	1.74000001
874	U.donisii	Clade4	10.516388	-2.731388	24.34300041	6.923999786	59.32144928	149.6336975	30.04400063	18.37199974	11.67199993	25.01733017	22.23200035	25.85199928	22.23200035	1711	336	1	76.32422638	735	13	646	13	1.399999976	169.8000031	2.900000095	1.654000044	5.099999905	45	5	1.399999976
875	U.donisii	Clade4	10.53833	-1.20333	25.41567039	7.274666786	65.58480072	122.5119019	30.97200012	19.87999916	11.09200001	25.73533058	23.62467003	26.6079998	23.62467003	2054	378	3	70.89437866	881	35	704	35	0.800000012	166	2.799999952	1.654000044	5.099999905	45	5	1.399999976
876	U.donisii	Clade4	10.538333	1.203333	22.66617012	7.94299984	73.46466827	90.3213501	28.09199905	17.28000069	10.81200027	22.55067062	21.39266968	23.49200058	21.39266968	2314	389	10	58.60232925	913	131	739	131	0.699999988	182.1000061	2.599999905	1.945000052	4.900000095	40	3	1.74000001
877	U.donisii	Clade4	10.59889	-0.74583	25.86833	7.696665764	68.52445221	113.4983978	31.58399963	20.35199928	11.23200035	26.13133049	24.20400047	26.95466995	24.20400047	2051	386	4	71.39865875	910	36	665	36	0.699999988	165.6999969	2.900000095	1.654000044	5.099999905	45	5	1.399999976
878	U.donisii	Clade4	11.941667	-0.69	25.3133297	8.051333427	71.60559082	100.5243988	31.06800079	19.8239994	11.24400043	25.52866936	23.83867073	26.26600075	23.83867073	1727	299	3	69.64363098	754	31	545	31	0.600000024	166	2.799999952	1.654000044	5.099999905	45	5	1.399999976
879	U.donisii	Clade4	12.366667	-4.366667	25.01333046	6.96999979	57.79434967	177.3798981	30.80800056	18.74799919	12.06000042	26.70400047	22.48332977	26.70400047	22.48332977	1251	205	0	79.71338654	557	3	557	3	0.899999976	166.1000061	2.900000095	1.654000044	5.099999905	45	5	1.399999976
880	U.donisii	Clade4	12.883333	-5.733333	25.7623291	8.83133316	60.50516891	204.6356049	32.56000137	17.9640007	14.59599972	27.61333084	22.81999969	27.61333084	22.81999969	1030	181	1	81.41166687	479	6	479	6	1.200000048	153.5	2.900000095	2.500999928	6.199999809	30	3	1.860000014
881	U.donisii	Clade4	13.066667	-5.633333	24.74850082	8.468333244	59.51877975	207.0175018	31.49200058	17.26399994	14.22799969	26.62532997	21.78133011	26.62532997	21.78133011	1091	191	2	80.87635803	498	8	498	8	1.200000048	151	2.799999952	1.654000044	5.099999905	45	5	1.399999976
882	U.donisii	Clade4	15.966667	-5.716667	23.86149979	10.3116703	68.70780182	130.2946014	30.16799927	15.15999985	15.00800037	24.42333031	21.86733055	25.01199913	21.86733055	1470	236	2	67.32610321	586	22	538	22	1	151.6999969	2.5	0.662	5.300000191	87	12	0.560000002
883	U.donisii	Clade4	28.866667	-2.55	18.29166985	10.81532955	79.57131195	33.80413055	25.3560009	11.76399994	13.59200001	18.16066933	18.29199982	18.77267075	18.05800056	1557	190	19	49.80683899	541	92	307	172	1.700000048	175.5	1.700000048	3.003000021	4.900000095	40	3	2.049999952
884	U.donisii	Clade4	10.042778	0.480278	26.06900024	7.140666008	68.18817902	107.7538986	31.29999924	20.82799911	10.47200012	26.28199959	24.52799988	27.11866951	24.52799988	2494	438	8	69.59239197	1092	62	783	62	1	180.3000031	3	1.654000044	5.099999905	45	5	1.399999976
885	U.guianensis	Clade4	-57.55	-17.869167	25.96899986	10.71800041	63.61585999	205.9835052	33.44400024	16.59600067	16.84799957	27.56800079	23.10532951	27.83600044	23.08333015	1187	206	21	65.39340973	550	76	405	110	1.799999952	183.3999939	2.900000095	0.674000025	6.199999809	54	11	0.730000019
886	U.guianensis	Clade4	-63.6975	-17.53305	24.20317078	10.32966995	62.45264053	230.9311981	31.54000092	15	16.54000092	26.37400055	22.19866943	26.37400055	20.98867035	1521	255	54	52.0855484	670	182	670	187	2.900000095	183.1999969	2.599999905	2.196000099	5	42	5	1.639999986
887	U.guianensis	Clade4	-63.87	-17.53	24.24183083	10.4563303	63.7115097	226.8253937	31.54000092	15.12800026	16.41200066	26.40732956	22.23999977	26.40732956	21.07132912	1649	273	58	51.52050018	722	198	722	206	2.799999952	187	2.599999905	2.196000099	5	42	5	1.639999986
888	U.guianensis	Clade4	-63.653333	-17.479167	24.1523304	10.34533024	62.38140869	230.0496979	31.49600029	14.9119997	16.58399963	26.29932976	22.19067001	26.29932976	20.95667076	1506	251	54	51.54346085	661	181	661	188	2.900000095	186	2.599999905	2.196000099	5	42	5	1.639999986
889	U.guianensis	Clade4	-64.23333	-17.38472	24.37800026	10.79866982	65.25662231	214.4882965	31.68400002	15.13599968	16.54800034	26.41066933	22.45866966	26.41066933	21.37400055	2059	327	71	50.99552155	889	244	889	253	2.700000048	179.5	2.700000048	1.597000003	6.699999809	41	9	1.870000005
890	U.guianensis	Clade4	-64.831944	-17.013333	25.30183029	11.06367016	65.0803833	200.815094	32.63600159	15.63599968	17	27.06800079	23.5340004	27.06800079	22.47533035	3338	513	112	52.2047081	1422	377	1422	378	2.700000048	175.5	2.799999952	2.196000099	5	42	5	1.639999986
891	U.guianensis	Clade4	-64.435	-16.7261	25.21783066	10.60167027	64.25253296	197.8395996	32.29999924	15.80000019	16.5	26.94733047	22.4366703	26.94733047	22.4366703	3003	459	95	52.95209122	1296	331	1296	331	2.799999952	172.5	2.799999952	1.945000052	4.900000095	40	3	1.74000001
892	U.guianensis	Clade4	-64.504722	-16.659167	25.31299973	10.6239996	64.01542664	195.3009033	32.39599991	15.80000019	16.59600067	27.00466919	22.56933022	27.01466942	22.56933022	3201	487	101	53.21073914	1379	350	1285	350	2.799999952	167.3999939	2.799999952	1.945000052	4.900000095	40	3	1.74000001
893	U.guianensis	Clade4	-56.2806	-16.5886	25.19216919	11.65699959	63.67163086	186.3643951	33.09600067	14.78800011	18.30800056	26.59799957	22.49732971	26.7159996	22.49732971	1326	220	19	68.52147675	615	61	465	61	1.700000048	181.1000061	2.900000095	1.493000031	4.800000191	53	11	1.090000033
894	U.guianensis	Clade4	-65.883333	-16.476944	25.23666954	10.95800018	65.6796875	181.9913025	32.40800095	15.72399998	16.68400002	26.75333023	22.66066933	26.78067017	22.66066933	3268	507	92	55.60961151	1411	322	1248	322	2.5	163.6999969	2.700000048	1.597000003	6.699999809	41	9	1.870000005
895	U.guianensis	Clade4	-57.686306	-16.05175	25.51182938	12.3843298	65.44246674	194.3347931	33.34799957	14.42399979	18.92399979	26.94000053	22.69400024	27.20599937	22.69400024	1335	235	19	72.74651337	646	65	461	65	1.700000048	169.8000031	2.900000095	1.493000031	4.800000191	53	11	1.090000033
896	U.guianensis	Clade4	-67.66666	-16.05	19.71582985	11.80632973	74.53492737	109.8002014	27.05200005	11.21199989	15.84000015	20.56800079	18.18466949	20.65600014	18.17200089	1318	206	29	58.27486038	600	113	514	124	1.899999976	169.5	1.799999952	1.159000039	5.300000191	54	11	0.939999998
897	U.guianensis	Clade4	-57.654722	-15.793611	25.26399994	12.39667034	66.85001373	182.662796	32.84400177	14.30000019	18.54400063	26.6506691	22.59667015	26.7859993	22.59667015	1333	231	18	71.98668671	638	64	460	64	1.700000048	169.6000061	2.900000095	1.493000031	4.800000191	53	11	1.090000033
898	U.guianensis	Clade4	-67.25	-15.68333	22.78033066	11.01333046	69.86382294	135.1363983	29.91600037	14.15200043	15.76399994	23.76932907	20.88800049	23.94667053	20.8579998	1757	263	49	54.28680038	765	172	563	187	2.200000048	161.8000031	2.299999952	1.743000031	6.5	37	5	1.49000001
899	U.guianensis	Clade4	-67.8833	-15.4833	24.04232979	10.42733002	69.16512299	138.8762054	30.89599991	15.81999969	15.07600021	25.1693306	22.12266922	25.26267052	22.06867027	1580	250	38	55.99085999	693	143	635	151	2.099999905	171.3999939	2.400000095	1.743000031	6.5	37	5	1.49000001
900	U.guianensis	Clade4	-61.36666	-15.31777	25.33167076	11.13132954	65.08029938	149.9600983	32.90399933	15.80000019	17.10400009	26.21199989	23.3986702	26.77267075	23.12266922	1273	214	13	69.68138885	597	61	434	87	2.5	153.3999939	2.799999952	1.945000052	4.900000095	40	3	1.74000001
901	U.guianensis	Clade4	-57.092222	-15.175833	24.76633072	12.81999969	71.54017639	152.1889954	31.86800003	13.94799995	17.92000008	26.17733002	22.56999969	26.17733002	22.56999969	1389	215	17	64.92825317	606	79	606	79	1.600000024	165.3999939	2.799999952	1.493000031	4.800000191	53	11	1.090000033
902	U.guianensis	Clade4	-68.443611	-15.07925	21.56100082	11.02132988	73.53439331	117.8252029	28.34399986	13.35599995	14.98799992	22.51066971	19.95199966	22.58333015	19.85333061	1383	211	29	59.48799896	620	111	551	122	1.899999976	182.6999969	2.200000048	1.159000039	5.300000191	54	11	0.939999998
903	U.guianensis	Clade4	-56.983333	-15.05	24.58016968	12.5616703	71.64993286	148.4705048	31.60400009	14.07199955	17.53199959	26.01199913	22.47533035	26.01199913	22.47533035	1378	211	17	64.34230804	596	80	596	80	1.600000024	165.1000061	2.799999952	1.493000031	4.800000191	53	11	1.090000033
904	U.guianensis	Clade4	-66.525	-15.01778	25.78149986	10.13566971	64.55838013	160.7651062	32.90000153	17.20000076	15.69999981	26.96467018	23.51866913	27.2140007	23.51866913	1915	293	50	59.63883972	848	167	576	167	2.5	151.8000031	2.900000095	1.172000051	6.599999905	43	5	1.450000048
905	U.guianensis	Clade4	-61.12916	-15.01416	25.79383087	11.41300011	65.94061279	144.5601044	33.39599991	16.08799934	17.30800056	26.6373291	23.89732933	27.15133095	23.66200066	1356	233	12	71.19966125	640	59	462	86	2.400000095	149	2.900000095	1.945000052	4.900000095	40	3	1.74000001
906	U.guianensis	Clade4	-67.793333	-14.976667	24.7488308	10.2670002	68.22833252	151.1797943	31.40399933	16.3560009	15.04800034	26.01066971	22.60466957	26.07933044	22.60466957	1747	255	54	54.24557114	757	185	671	185	2.099999905	191.6000061	2.700000048	1.743000031	6.5	37	5	1.49000001
907	U.guianensis	Clade4	-66.541639	-14.946722	25.98749924	10.49433041	64.25627136	161.7489014	33.43199921	17.10000038	16.33200073	27.16799927	23.71533012	27.43733025	23.71533012	1903	290	50	59.09970093	840	166	573	166	2.5	145.6999969	2.900000095	1.172000051	6.599999905	43	5	1.450000048
908	U.guianensis	Clade4	-64.706139	-14.931806	25.81067085	10.63599968	64.25808716	148.8937073	33.15200043	16.60000038	16.55200005	26.90999985	23.72599983	27.12800026	23.72599983	1911	298	38	60.36563873	849	129	624	129	2.900000095	140.8000031	2.900000095	1.639999986	4.800000191	43	9	1.519999981
909	U.guianensis	Clade4	-61.04388	-14.77138	25.96032906	11.71800041	65.8610611	138.7765961	33.83200073	16.04000092	17.79199982	26.76799965	24.13467026	27.27132988	23.91399956	1425	248	13	71.83493042	675	59	491	89	2.400000095	146.6999969	2.900000095	1.269000053	4.900000095	49	9	1.399999976
910	U.guianensis	Clade4	-61.14361	-14.75055	25.94717026	11.57032967	65.96542358	138.4313965	33.65999985	16.12000084	17.54000092	26.76532936	24.12067032	27.24666977	23.90533066	1409	244	13	71.91123962	666	58	489	87	2.400000095	147.5	2.900000095	1.945000052	4.900000095	40	3	1.74000001
911	U.guianensis	Clade4	-61.00472	-14.73861	25.84617043	11.67300034	66.64192963	136.1121063	33.49599838	15.97999954	17.51600075	26.62932968	24.03932953	27.10733032	23.83732986	1440	252	13	72.47583008	684	59	497	88	2.299999952	146.8000031	2.900000095	1.269000053	4.900000095	49	9	1.399999976
912	U.guianensis	Clade4	-61.219167	-14.688333	25.66749954	11.29300022	66.82248688	133.3417053	33.09999847	16.20000076	16.89999962	26.42466927	23.92867088	26.9260006	23.69667053	1399	245	13	72.70993805	667	58	482	87	2.400000095	146.6999969	2.900000095	1.945000052	4.900000095	40	3	1.74000001
913	U.guianensis	Clade4	-67.7925	-14.655	24.81349945	10.39900017	67.07301331	155.8847046	31.6079998	16.10400009	15.50399971	26.1079998	23.3133297	26.17867088	22.59466934	1865	281	67	52.74520874	796	209	693	219	2.099999905	167.6000061	2.799999952	2.196000099	5	42	5	1.639999986
914	U.guianensis	Clade4	-62.61666	-14.63333	25.64100075	10.69200039	66.89187622	123.9692993	32.86000061	16.87599945	15.98400021	26.30666924	24.04332924	26.85667038	23.83132935	1293	218	17	69.26426697	604	67	445	100	2.700000048	138.8000031	2.900000095	1.945000052	4.900000095	40	3	1.74000001
915	U.guianensis	Clade4	-67.653056	-14.614444	24.95332909	10.42467022	66.09603882	161.0590057	31.87199974	16.10000038	15.77200031	26.28266907	23.3853302	26.36133003	22.65666962	1888	290	67	52.63908005	803	210	690	229	2.200000048	172.6999969	2.799999952	2.196000099	5	42	5	1.639999986
916	U.guianensis	Clade4	-61.35305	-14.59777	25.4260006	11.25732994	67.21598053	128.7608032	32.80400085	16.05599976	16.74799919	26.13133049	23.75867081	26.6439991	23.51600075	1403	245	13	72.73039246	669	57	485	86	2.400000095	145.6000061	2.900000095	1.945000052	4.900000095	40	3	1.74000001
917	U.guianensis	Clade4	-54.36	-14.58	23.21232986	14.06867027	72.05831909	136.3414001	31.47999954	11.95600033	19.52400017	24.12999916	21.21266937	24.17200089	21.21266937	1789	318	6	80.12069702	883	31	626	31	1.399999976	164.3999939	2.599999905	1.904999971	6.199999809	37	5	2.019999981
918	U.guianensis	Clade4	-60.93083	-14.55777	25.48483086	11.44167042	67.95953369	128.7742004	32.77600098	15.93999958	16.83600044	26.21067047	23.79000092	26.67933083	23.57533073	1466	259	12	73.26978302	701	57	504	88	2.299999952	149.3999939	2.900000095	1.945000052	4.900000095	40	3	1.74000001
919	U.guianensis	Clade4	-67.921111	-14.425	24.53166962	10.49800014	67.45052338	151.0276947	31.34799957	15.7840004	15.56400013	25.7859993	23.08399963	25.85066986	22.37999916	1872	284	66	53.19763184	800	209	696	214	2.099999905	174.1000061	2.700000048	2.196000099	5	42	5	1.639999986
920	U.guianensis	Clade4	-61.14444	-14.405	25.55932999	11.41333008	68.00126648	124.5681992	32.87200165	16.08799934	16.7840004	26.23732948	23.92867088	26.7159996	23.70999908	1471	261	12	73.68701935	706	55	510	87	2.299999952	146.3000031	2.900000095	1.945000052	4.900000095	40	3	1.74000001
921	U.guianensis	Clade4	-67.55	-14.36666	25.28549957	10.54767036	65.51345825	161.3020935	32.2840004	16.18400002	16.10000038	26.52400017	23.67000008	26.66666985	22.98067093	1918	303	66	53.73561096	820	207	698	231	2.200000048	159	2.900000095	1.269000053	4.900000095	49	9	1.399999976
922	U.guianensis	Clade4	-67.986944	-14.361944	24.41749954	10.52033043	67.52459717	148.1643066	31.25600052	15.67599964	15.57999992	25.62932968	22.30332947	25.70667076	22.30332947	1868	284	64	53.74628067	802	208	699	208	2	178.8999939	2.700000048	2.196000099	5	42	5	1.639999986
923	U.guianensis	Clade4	-68.066667	-14.333333	22.65583038	10.7803297	69.40724182	130.4541931	29.56399918	14.03199959	15.53199959	23.65600014	20.80400085	23.81867027	20.80400085	1749	260	56	54.81266022	753	178	543	178	2	169.5	2.400000095	2.196000099	5	42	5	1.639999986
924	U.guianensis	Clade4	-67.9413	-14.2627	23.99716949	10.6590004	67.9956665	143.309906	30.89999962	15.22399998	15.67599964	25.13999939	21.9553299	25.23999977	21.9553299	1839	280	62	54.65673065	793	198	692	198	2	172.6000061	2.599999905	1.633999944	6.5	45	9	1.309999943
925	U.guianensis	Clade4	-67.972	-14.1953	23.76932907	10.69933033	68.09657288	139.7787018	30.71999931	15.00800037	15.71199989	24.87266922	21.7793293	24.98467064	21.7793293	1837	279	61	54.6103096	791	197	560	197	2	181	2.599999905	1.633999944	6.5	45	9	1.309999943
926	U.guianensis	Clade4	-67.922861	-14.183389	23.67099953	10.6960001	68.09268951	139.2940063	30.61199951	14.90400028	15.70800018	24.76600075	21.6886692	24.88866997	21.6886692	1833	277	60	54.58634949	788	195	560	195	2	171.6000061	2.599999905	2.196000099	5	42	5	1.639999986
927	U.guianensis	Clade4	-67.824056	-14.093417	25.08633041	10.58866978	66.91525269	148.8054047	32.02399826	16.20000076	15.82400036	26.27000046	23.65332985	26.34532928	22.96133041	1915	296	67	54.42610168	824	209	716	216	2.099999905	158.6000061	2.799999952	2.196000099	5	42	5	1.639999986
928	U.guianensis	Clade4	-60.8125	-13.92611	24.1534996	12.29232979	69.30725098	111.0070038	31.88400078	14.14799976	17.73600006	24.69932938	22.73800087	25.15800095	22.48200035	1677	297	13	74.25547028	807	56	589	93	2.299999952	144.3999939	2.700000048	1.203999996	5.099999905	59	10	1.029999971
929	U.guianensis	Clade4	-68.20027	-13.92472	23.54717064	10.60766983	68.7203064	130.1994019	30.43600082	15	15.43599987	24.5340004	21.69532967	24.68799973	21.69532967	1917	288	63	54.52389145	825	205	593	205	1.899999976	169.1000061	2.599999905	1.633999944	6.5	45	9	1.309999943
930	U.guianensis	Clade4	-63.54527	-13.64361	25.96949959	10.93432999	69.36267853	94.52388763	33.09199905	17.32799911	15.76399994	26.38467026	24.73600006	26.84532928	24.56867027	1436	237	14	69.37367249	663	59	494	99	2.5	128.3999939	2.900000095	1.639999986	4.800000191	43	9	1.519999981
931	U.guianensis	Clade4	-64.74555	-13.64027	26.2773304	10.99932957	66.95478821	109.7811966	33.4280014	17	16.4279995	26.84532928	24.78932953	27.24867058	24.66267014	1544	248	21	65.63498688	698	75	514	118	2.700000048	121.5999985	3	1.639999986	4.800000191	43	9	1.519999981
932	U.guianensis	Clade4	-67.904528	-13.43475	25.41150093	10.39500046	67.92342377	126.4793015	32.20000076	16.89599991	15.3039999	26.33867073	23.60466957	26.50333023	23.60466957	1896	289	56	57.37860107	828	182	590	182	1.799999952	146.8000031	2.900000095	1.945000052	4.900000095	40	3	1.74000001
933	U.guianensis	Clade4	-56.727778	-13.311944	24.54083061	13.43099976	76.57354736	85.82881165	31.97200012	14.43200016	17.54000092	25.11000061	23.36733055	25.29999924	23.36733055	1998	332	3	80.3884964	979	36	797	36	1.5	152.6000061	2.700000048	1.945000052	4.900000095	40	3	1.74000001
934	U.guianensis	Clade4	-70.75	-13.21666	23.08399963	10.33067036	78.07337189	85.18482971	29.61599922	16.38400078	13.23200035	23.60866928	22.49066925	23.79800034	21.83267021	5782	884	265	43.67327118	2339	820	1686	890	1.299999952	162.8999939	2.5	1.159000039	5.300000191	54	11	0.939999998
935	U.guianensis	Clade4	-69.65	-13.13333	24.80750084	9.965000153	73.14296722	102.6744995	31.13999939	17.51600075	13.6239996	25.54866982	23.35466957	25.65266991	23.32999992	3403	507	133	49.11215973	1420	420	1037	447	1.399999976	156	2.700000048	1.373999953	4.900000095	52	10	1.25999999
936	U.guianensis	Clade4	-67.79	-12.931111	25.8476696	10.80667019	67.77890015	118.4026031	32.98799896	17.04400063	15.94400024	26.64933014	24.16867065	26.89067078	24.16867065	1814	278	45	58.8300705	796	156	581	156	1.799999952	139.8000031	2.900000095	1.945000052	4.900000095	40	3	1.74000001
937	U.guianensis	Clade4	-71.38333	-12.86666	23.26016998	10.73033047	79.43688202	79.12956238	29.90399933	16.39599991	13.50800037	23.74399948	22.16799927	23.97200012	22.11800003	3086	436	115	44.41371918	1217	388	880	403	1.100000024	163.3999939	2.400000095	1.159000039	5.300000191	54	11	0.939999998
938	U.guianensis	Clade4	-51.766667	-12.816667	25.57832909	13.60200024	71.24449158	101.8354034	34.20000076	15.1079998	19.09199905	26.03000069	24.16132927	26.49600029	24.09866905	1568	297	1	83.8321228	808	16	378	37	1.399999976	159.3999939	2.900000095	1.203999996	5.099999905	59	10	1.029999971
939	U.guianensis	Clade4	-69.28333	-12.81666	25.24617004	10.21166992	72.34107971	102.2169037	31.75600052	17.63999939	14.11600018	25.94532967	23.8113308	26.11800003	23.76333046	2433	368	74	56.11471939	1048	230	771	265	1.399999976	149.8000031	2.799999952	1.373999953	4.900000095	52	10	1.25999999
940	U.guianensis	Clade4	-73.135	-12.75444	22.40049934	11.84232998	87.10160065	54.405159	29.15600014	15.56000042	13.59599972	22.64533043	21.67000008	22.90933037	21.67000008	1388	214	28	59.22731018	632	115	392	115	1.399999976	166.6999969	2.099999905	1.159000039	5.300000191	54	11	0.939999998
941	U.guianensis	Clade4	-73.25444	-12.70222	22.00349998	11.96500015	86.87917328	54.47040939	28.84399986	15.07199955	13.77200031	22.19599915	21.27866936	22.53133011	21.27866936	1530	232	32	57.5009613	688	133	429	133	1.5	171.8000031	2.099999905	1.136000037	6.599999905	56	11	1
942	U.guianensis	Clade4	-68.73694	-12.65638	25.43182945	10.43299961	70.87637329	107.1672974	32.08800125	17.36800003	14.72000027	26.16333008	23.91799927	26.35667038	23.89332962	1980	303	51	59.29821014	865	161	637	196	1.5	145.1999969	2.799999952	1.945000052	4.900000095	40	3	1.74000001
943	U.guianensis	Clade4	-72.82027	-12.64111	22.89800072	11.78332996	85.46077728	56.9142189	29.76399994	15.97599983	13.78800011	23.12800026	22.11400032	23.46199989	22.11400032	1421	222	27	60.23857117	642	114	417	114	1.299999952	175.8000031	2.200000048	1.159000039	5.300000191	54	11	0.939999998
944	U.guianensis	Clade4	-69.07861	-12.6125	25.38433075	10.35332966	72.07833862	102.0715027	31.92399979	17.55999947	14.36400032	26.05999947	23.95800018	26.26799965	23.8986702	2083	316	54	58.57648087	905	173	668	211	1.399999976	145.6999969	2.799999952	1.373999953	4.900000095	52	10	1.25999999
945	U.guianensis	Clade4	-70.08509	-12.57138	25.02783012	9.970333099	73.61438751	97.90632629	31.33600044	17.79199982	13.54399967	25.71866989	23.63332939	25.83666992	23.61932945	3455	509	122	49.00741959	1421	398	1067	432	1.299999952	156.6000061	2.700000048	1.889000058	6.300000191	24	5	1.840000033
946	U.guianensis	Clade4	-69.026268	-12.537194	25.39183044	10.29633045	71.54206085	102.3277969	31.9279995	17.5359993	14.3920002	26.06999969	23.95999908	26.26600075	23.90399933	2033	307	52	58.75032043	881	166	655	203	1.399999976	144.3999939	2.799999952	1.889000058	6.300000191	24	5	1.840000033
947	U.guianensis	Clade4	-69.25	-12.53333	25.36133003	10.41800022	72.48816681	100.2247009	31.94000053	17.56800079	14.37199974	26.01799965	23.96467018	26.22200012	23.89800072	2162	324	58	57.45336914	929	185	692	223	1.399999976	147	2.799999952	1.889000058	6.300000191	24	5	1.840000033
948	U.guianensis	Clade4	-69.05	-12.48333	25.38032913	10.53067017	71.67620087	103.1340027	32.08000183	17.38800049	14.69200039	26.05999947	23.9386692	26.26667023	23.88067055	2038	306	51	58.52584839	879	164	656	203	1.399999976	144.5	2.799999952	1.889000058	6.300000191	24	5	1.840000033
949	U.guianensis	Clade4	-54.936976	-12.382073	24.53067017	13.98532963	71.49965668	79.67185211	33.44400024	13.88399982	19.55999947	24.8306694	23.41132927	25.1126709	23.40999985	1849	314	1	83.61164856	929	19	454	48	1.399999976	147.8999939	2.700000048	1.42900002	4.5	53	8	1.139999986
950	U.guianensis	Clade4	-69.117325	-12.226889	25.08782959	10.65032959	71.02115631	104.884201	31.86000061	16.86400032	14.99600029	25.7859993	23.61199951	26.00333023	23.57533073	1975	291	46	58.45269012	844	152	640	186	1.299999952	142.8000031	2.700000048	1.203999996	5.099999905	59	10	1.029999971
951	U.guianensis	Clade4	-71.37	-11.8733	24.93350029	10.46366978	77.64668274	79.47991943	31.27599907	17.79999924	13.47599983	25.4553299	23.79599953	25.63999939	23.79599953	2563	358	79	48.23386002	1011	267	795	267	1	154.5	2.599999905	2.644000053	5.199999809	44	9	2.319999933
952	U.guianensis	Clade4	-70.639074	-11.849152	24.55367088	10.60332966	74.7977829	91.75493622	31.06800079	16.8920002	14.17599964	25.18532944	23.22999954	25.34333038	23.22999954	2673	372	75	49.46326828	1063	264	842	264	1	150.3999939	2.599999905	2.644000053	5.199999809	44	9	2.319999933
953	U.guianensis	Clade4	-55.668889	-11.847778	25.0529995	13.31999969	71.7363205	69.41493225	33.55599976	14.98799992	18.56800079	25.2206707	24.09132957	25.62733078	24.09132957	1860	308	2	80.44436646	901	20	476	20	1.399999976	145.1000061	2.700000048	1.42900002	4.5	53	8	1.139999986
954	U.guianensis	Clade4	-68.629578	-11.83726	25.4363308	10.43867016	69.81453705	102.8925018	32.09600067	17.1439991	14.95199966	26.06867027	23.9659996	26.31666946	23.9659996	1747	263	33	60.30656052	751	119	571	119	1.399999976	136.8000031	2.799999952	1.945000052	4.900000095	40	3	1.74000001
955	U.guianensis	Clade4	-71.41666	-11.83333	24.90533066	10.52600002	77.74004364	79.16890717	31.28000069	17.73999977	13.53999996	25.42333031	23.77267075	25.6146698	23.77267075	2513	351	76	48.35585022	991	261	780	261	1	154.1999969	2.599999905	2.644000053	5.199999809	44	9	2.319999933
956	U.guianensis	Clade4	-49.529468	-11.800529	25.96067047	12.12467003	70.23091125	84.72577667	33.93999863	16.6760006	17.26399994	26.13599968	24.86932945	26.8626709	24.80732918	1678	296	4	84.68795013	838	16	418	35	1.5	164.3999939	2.900000095	1.945000052	4.900000095	40	3	1.74000001
957	U.guianensis	Clade4	-71.16666	-11.75	24.61566925	10.62467003	76.63493347	83.21894073	31.07999992	17.2159996	13.86400032	25.17000008	23.42200089	25.36067009	23.42200089	2564	355	77	48.56568909	1010	261	800	261	0.899999976	152.5	2.599999905	2.644000053	5.199999809	44	9	2.319999933
958	U.guianensis	Clade4	-67.98333	-11.73333	25.7678299	10.12100029	69.34091187	96.14774323	32.32400131	17.72800064	14.59599972	26.33933067	24.4006691	26.61800003	24.4006691	1676	263	30	60.53200912	728	116	550	116	1.5	136	2.799999952	1.945000052	4.900000095	40	3	1.74000001
959	U.guianensis	Clade4	-56.28	-11.67	24.85300064	13.13132954	71.81871796	68.95540619	33.19599915	14.9119997	18.2840004	24.88400078	23.92267036	25.47732925	23.92267036	1976	323	3	77.8981781	943	30	505	30	1.399999976	145.1000061	2.700000048	1.42900002	4.5	53	8	1.139999986
960	U.guianensis	Clade4	-55.700556	-11.663056	25.11599922	13.04599953	71.28961182	62.25004959	33.67200089	15.37199974	18.29999924	25.18466949	24.30932999	25.68733025	24.29733086	1757	298	2	80.2349472	852	17	449	45	1.399999976	144.3000031	2.700000048	1.42900002	4.5	53	8	1.139999986
961	U.guianensis	Clade4	-55.226667	-11.558333	24.88800049	12.82732964	71.12071991	58.89170837	33.43199921	15.39599991	18.0359993	24.93199921	24.1353302	25.40800095	24.11000061	1838	319	1	82.00810242	894	17	475	45	1.399999976	143.1000061	2.700000048	1.42900002	4.5	53	8	1.139999986
962	U.guianensis	Clade4	-55.41	-11.5375	25.32217026	13.2603302	70.29440308	57.39884949	34.33599854	15.47200012	18.86400032	25.31399918	24.62800026	25.87067032	24.5739994	1857	316	1	79.77799988	887	20	486	49	1.399999976	143.8000031	2.799999952	1.42900002	4.5	53	8	1.139999986
963	U.guianensis	Clade4	-58.741948	-11.381892	24.83499908	13.35533047	68.20905304	66.23747253	34.00400162	14.42399979	19.57999992	24.92466927	24.09866905	25.48067093	23.86800003	1969	319	4	76.17128754	938	40	459	66	1.5	144.8000031	2.700000048	1.42900002	4.5	53	8	1.139999986
964	U.guianensis	Clade4	-51.299722	-11.34	27.02882957	12.24967003	74.31246185	76.26425171	34.79999924	18.31599998	16.48399925	27.40600014	25.98732948	27.77267075	25.94799995	1662	307	3	86.37404633	843	12	423	29	1.399999976	153.1000061	3.099999905	0.876999974	5.300000191	55	11	0.779999971
965	U.guianensis	Clade4	-55.348333	-11.296944	25.30783081	12.91699982	69.98808289	53.08795929	34.31600189	15.85999966	18.45599937	25.2226696	24.75132942	25.84799957	24.6439991	1867	314	1	79.86589813	890	19	485	48	1.399999976	143.1999969	2.700000048	1.42900002	4.5	53	8	1.139999986
966	U.guianensis	Clade4	-55.457222	-11.278056	25.44717026	12.58699989	70.3498764	52.87363052	34.11199951	16.21999931	17.8920002	25.37332916	24.86067009	25.9726696	24.79599953	1843	309	1	79.62654877	881	19	473	50	1.399999976	142.1999969	2.799999952	1.42900002	4.5	53	8	1.139999986
967	U.guianensis	Clade4	-68.735	-11.2675	25.36499977	10.28067017	69.86047363	96.6425705	31.89999962	17.18400002	14.7159996	25.96067047	23.96733093	26.18799973	23.96733093	1679	251	24	61.24647903	717	96	551	96	1.200000048	133.8000031	2.700000048	1.077999949	6.199999809	65	10	0.949999988
968	U.guianensis	Clade4	-62.33333	-11.25	24.74283028	13.00566959	69.63838959	59.43766022	33.91199875	15.23600006	18.6760006	24.92000008	24.32332993	25.30666924	23.8939991	1857	319	11	68.98271179	867	66	285	110	1.399999976	137.6000061	2.799999952	1.175999999	4.800000191	79	11	1.230000019
969	U.guianensis	Clade4	-74.658889	-11.175	23.05817032	11.60700035	82.67093658	62.19303894	29.69599915	15.65600014	14.03999996	23.43333054	22.18267059	23.65266991	22.18267059	1730	241	57	46.48942947	685	194	533	194	1.5	159.3000031	2.299999952	2.644000053	5.199999809	44	9	2.319999933
970	U.guianensis	Clade4	-66.162222	-11.143889	27.08683014	10.2396698	72.35491943	65.03521729	33.79199982	19.63999939	14.15200043	27.13467026	26.31867027	27.8513298	26.23533058	1679	260	20	65.06165314	750	81	394	141	1.5	121.0999985	2.900000095	1.269000053	4.900000095	49	9	1.399999976
971	U.guianensis	Clade4	-62.63	-11.12	24.57217026	12.51766968	70.2766037	56.56927109	33.30799866	15.49600029	17.81200027	24.72133064	24.12932968	25.12067032	23.75799942	1720	286	10	68.06228638	811	66	256	112	1.299999952	130.1000061	2.799999952	1.077999949	6.199999809	65	10	0.949999988
972	U.guianensis	Clade4	-55.304167	-11.096111	25.72949982	12.66232967	69.28394318	49.93347168	34.73600006	16.45999908	18.27599907	25.59066963	25.24933052	26.24799919	25.14332962	1895	312	1	78.71016693	895	21	489	55	1.5	141	2.799999952	1.42900002	4.5	53	8	1.139999986
973	U.guianensis	Clade4	-65.83333	-11.08333	26.93333054	10.55333042	73.55264282	66.31466675	33.76800156	19.42000008	14.34799957	26.99666977	26.14933014	27.71800041	26.06533051	1697	265	21	65.30338287	755	75	387	142	1.5	118.8000031	2.900000095	1.945000052	4.900000095	40	3	1.74000001
974	U.guianensis	Clade4	-55.7225	-11.034722	25.75499916	12.44067001	69.82862091	49.20920944	34.54000092	16.72400093	17.81599998	25.5613308	25.32600021	26.28667068	25.22200012	1895	310	3	77.70584869	898	26	259	55	1.5	142.6000061	2.799999952	1.42900002	4.5	53	8	1.139999986
975	U.guianensis	Clade4	-55.436389	-11.030556	25.7053299	12.22667027	69.69143677	48.02138901	34.39599991	16.85199928	17.54400063	25.52466965	25.28000069	26.21866989	25.17733002	1897	311	2	78.46534729	900	23	252	55	1.5	141.1000061	2.799999952	1.42900002	4.5	53	8	1.139999986
976	U.guianensis	Clade4	-55.522778	-11.0275	25.74867058	12.41067028	69.59773254	48.80773926	34.55199814	16.71999931	17.83200073	25.56599998	25.31467056	26.27400017	25.2159996	1893	310	2	78.33532715	898	22	253	55	1.5	141.5	2.799999952	1.42900002	4.5	53	8	1.139999986
977	U.guianensis	Clade4	-55.656111	-11.015278	25.60549927	12.27233028	70.12761688	48.20697021	34.22399902	16.72400093	17.5	25.42000008	25.18132973	26.12000084	25.08799934	1906	311	3	77.65042877	902	26	260	56	1.5	142.8999939	2.700000048	1.42900002	4.5	53	8	1.139999986
978	U.guianensis	Clade4	-55.686389	-10.980833	25.68116951	11.91499996	70.51965332	46.9450798	34.01599884	17.12000084	16.89599991	25.47933006	25.27532959	26.18199921	25.19267082	1893	310	3	78.05116272	901	25	255	55	1.5	141.3999939	2.799999952	1.42900002	4.5	53	8	1.139999986
979	U.guianensis	Clade4	-63.769326	-10.979438	24.72216988	11.52966976	73.36258698	57.1459198	32.2480011	16.53199959	15.7159996	24.84267044	24.08933067	25.28333092	23.89666939	1781	283	15	64.02477264	808	84	420	131	1.399999976	125.9000015	2.799999952	1.554999948	5.099999905	55	10	1.220000029
980	U.guianensis	Clade4	-55.646389	-10.950556	25.53582954	11.92833042	70.24932098	46.71051025	33.99599838	17.01600075	16.97999954	25.29932976	25.19132996	26.07732964	25.07799911	1920	315	3	77.53238678	910	26	261	59	1.5	141.1999969	2.700000048	1.42900002	4.5	53	8	1.139999986
981	U.guianensis	Clade4	-69.261389	-10.941389	24.96833038	10.92599964	71.15133667	92.27633667	31.72400093	16.36800003	15.35599995	25.51866913	23.62266922	25.74867058	23.62266922	1611	226	19	62.41461945	670	75	550	75	1.100000024	136.3000031	2.700000048	1.203999996	5.099999905	59	10	1.029999971
982	U.guianensis	Clade4	-55.518889	-10.937778	25.39716911	12.2510004	69.68714142	46.7219696	34.24000168	16.65999985	17.57999992	25.13666916	25.10066986	25.9706707	24.95466995	1947	317	3	77.42455292	917	26	265	60	1.5	141	2.700000048	1.42900002	4.5	53	8	1.139999986
983	U.guianensis	Clade4	-68.7717	-10.8203	25.07550049	10.43632984	70.84124756	88.74249268	31.59600067	16.86400032	14.73200035	25.58867073	23.79932976	25.8513298	23.79932976	1687	259	21	63.38851929	729	81	551	81	1.100000024	131.5	2.700000048	1.203999996	5.099999905	59	10	1.029999971
984	U.guianensis	Clade4	-48.395	-10.801389	25.14500046	11.1553297	65.6505127	86.12628174	33.05599976	16.06399918	16.99200058	25.27532959	24.0720005	26.03266907	23.96932983	1595	263	4	80.37924194	765	19	408	47	1.399999976	179.3000031	2.900000095	1.945000052	4.900000095	40	3	1.74000001
985	U.guianensis	Clade4	-68.231111	-10.778333	25.43700027	10.50333023	70.19068146	88.97721863	32.12799835	17.16399956	14.96399975	25.91267014	24.17667007	26.21332932	24.17667007	1706	263	29	58.9969101	726	111	538	137	1.200000048	135.6999969	2.799999952	1.067999959	6.199999809	68	11	0.779999971
986	U.guianensis	Clade4	-48.416944	-10.708333	25.12433052	11.17733002	65.67176819	84.73634338	33.06399918	16.04400063	17.02000046	25.25132942	24.08267021	25.99467087	23.96467018	1609	261	4	79.60621643	766	18	413	48	1.399999976	177.8000031	2.900000095	1.945000052	4.900000095	40	3	1.74000001
987	U.guianensis	Clade4	-49.85	-10.65	26.07382965	11.72700024	69.83683014	73.02625275	34.01200104	17.21999931	16.79199982	26.20932961	25.12400055	26.84199905	25.08399963	1717	287	6	80.89176941	817	20	437	42	1.399999976	164	3	1.639999986	4.800000191	43	9	1.519999981
988	U.guianensis	Clade4	-63.6175	-10.621667	24.98933029	11.75133038	71.93518829	53.64653015	32.95199966	16.61599922	16.33600044	25.06467056	24.46332932	25.5293293	24.22867012	2002	325	15	66.79901123	904	81	288	135	1.299999952	129.8000031	2.799999952	1.399000049	5.300000191	56	10	1.100000024
989	U.guianensis	Clade4	-68.010556	-10.609167	25.3928299	10.44167042	70.07830048	86.73036957	32.08399963	17.18400002	14.89999962	25.8286705	24.1779995	26.14332962	24.14933014	1684	245	38	53.16957092	687	139	523	160	1.200000048	135.1999969	2.799999952	1.067999959	6.199999809	68	11	0.779999971
990	U.guianensis	Clade4	-55.7075	-10.600833	26.29883003	12.47033024	67.86206818	48.23752975	35.84000015	17.4640007	18.37599945	25.8646698	26.28667068	26.98600006	25.83333015	2033	333	6	74.8706131	952	37	296	943	1.5	141.8999939	2.799999952	1.945000052	4.900000095	40	3	1.74000001
991	U.guianensis	Clade4	-68.458797	-10.599228	25.1863308	10.4053297	70.51595306	88.82543182	31.78000069	17.02400017	14.75599957	25.68066978	23.91533089	25.95332909	23.91533089	1745	277	25	62.55331039	760	93	554	93	1.200000048	135.3999939	2.799999952	1.203999996	5.099999905	59	10	1.029999971
992	U.guianensis	Clade4	-63.58333	-10.58333	24.77383041	11.73367023	72.10955048	53.47431183	32.69200134	16.42000008	16.27199936	24.84799957	24.24333	25.30467033	24.01466942	2007	328	15	67.00285339	903	77	289	134	1.299999952	129.3999939	2.799999952	1.399000049	5.300000191	56	10	1.100000024
993	U.guianensis	Clade4	-75.407222	-10.581667	18.33316994	12.80632973	80.80725098	63.27936935	25.54400063	9.696000099	15.84799957	18.45000076	17.43267059	18.99533081	17.43267059	1219	184	27	56.75817108	523	95	375	95	1.899999976	159.1999969	1.700000048	2.249000072	4.800000191	62	11	1.940000057
994	U.guianensis	Clade4	-54.166667	-10.45	25.56217003	12.44900036	67.27734375	45.40110016	35.24000168	16.73600006	18.50399971	25.23467064	25.45133018	26.19667053	25.19000053	2249	383	4	76.24873352	1066	31	351	63	1.600000024	135.6000061	2.799999952	1.203999996	5.099999905	59	10	1.029999971
995	U.guianensis	Clade4	-75.243055	-10.376111	23.86882973	11.34832954	85.30016327	45.77711105	30.12400055	16.81999969	13.3039999	24.04332924	23.20332909	24.28333092	23.20332909	2119	269	79	42.67367935	794	252	525	252	1.5	158.1999969	2.400000095	1.633999944	6.5	45	9	1.309999943
996	U.guianensis	Clade4	-75.267222	-10.320833	24.42099953	11.0880003	86.00682068	43.55564117	30.48800087	17.59600067	12.8920002	24.60400009	23.77000046	24.75732994	23.77000046	2225	284	82	42.49898148	826	265	567	265	1.5	158.1000061	2.5	1.633999944	6.5	45	9	1.309999943
997	U.guianensis	Clade4	-48.160278	-10.279444	23.0463295	11.56200027	66.70897675	78.28999329	31.47999954	14.14799976	17.33200073	22.9573307	22.27000046	23.94799995	22.09267044	1633	265	5	78.76299286	776	20	425	53	1.399999976	178.6999969	2.599999905	1.945000052	4.900000095	40	3	1.74000001
998	U.guianensis	Clade4	-75.142222	-10.226389	25.38500023	10.92733002	86.72486877	43.46110916	31.31599998	18.7159996	12.60000038	25.6866703	24.72599983	25.70000076	24.72599983	2286	301	81	43.17182922	849	270	792	270	1.399999976	157.8000031	2.599999905	1.633999944	6.5	45	9	1.309999943
999	U.guianensis	Clade4	-61.981667	-10.191389	24.65867043	12.32666969	69.99017334	48.99124146	33.32799911	15.7159996	17.61199951	24.75267029	24.32132912	25.13866997	23.99533081	2081	326	14	73.05422974	964	53	251	121	1.100000024	131.8999939	2.799999952	1.203999996	5.099999905	59	10	1.029999971
1000	U.guianensis	Clade4	-61.907778	-10.145	24.79599953	11.94266987	70.83432007	48.26976013	32.95600128	16.09600067	16.86000061	24.9386692	24.38332939	25.20000076	24.12400055	2081	325	13	73.06036377	966	55	246	123	1.100000024	130.8999939	2.900000095	1.203999996	5.099999905	59	10	1.029999971
1001	U.guianensis	Clade4	-75.368333	-10.134444	23.99366951	11.31667042	85.44750214	41.3396492	30.23999977	16.99600029	13.24400043	24.10066986	23.40266991	24.38932991	23.40266991	2275	281	81	42.43918991	836	271	576	271	1.5	156.6999969	2.400000095	2.249000072	4.800000191	62	11	1.940000057
1002	U.guianensis	Clade4	-59.21	-10.12	25.50550079	11.99367046	68.70799255	46.63388824	33.98799896	16.53199959	17.45599937	25.43333054	25.12599945	26.0273304	24.91066933	1926	324	6	76.77269745	944	44	225	88	1.200000048	132.5	2.799999952	1.203999996	5.099999905	59	10	1.029999971
1003	U.guianensis	Clade4	-75.550278	-10.104167	21.93983078	12.11699963	84.02912903	46.86027908	28.68000031	14.26000023	14.42000008	21.91267014	21.30999947	22.47467041	21.30999947	1462	199	46	49.5859108	581	141	362	141	1.700000048	154.8999939	2.099999905	2.249000072	4.800000191	62	11	1.940000057
1004	U.guianensis	Clade4	-68.327206	-10.069419	25.02033043	10.56867027	72.09187317	88.11958313	31.55200005	16.8920002	14.65999985	25.52866936	23.74132919	25.74600029	23.74132919	1710	237	42	49.85689926	677	159	528	159	1.100000024	132.8000031	2.799999952	1.062000036	6.300000191	67	11	0.769999981
1005	U.guianensis	Clade4	-67.851944	-10.051944	25.35400009	10.31200027	70.01629639	87.25302887	32.0320015	17.30400085	14.72799969	25.80400085	24.09000015	26.07600021	24.09000015	1612	196	63	36.8588295	584	222	470	222	1.200000048	133.6999969	2.900000095	1.203999996	5.099999905	59	10	1.029999971
1006	U.guianensis	Clade4	-60.123083	-10.005028	25.26466942	11.92667007	69.66510773	45.93561935	33.5359993	16.41600037	17.12000084	25.26600075	24.87599945	25.72400093	24.64999962	2006	333	7	75.17745209	932	51	228	95	1.100000024	131.3999939	2.900000095	1.42900002	4.5	53	8	1.139999986
1007	U.guianensis	Clade4	-49.016944	-9.9975	24.88417053	11.85033035	68.08970642	68.37801361	33.2840004	15.88000011	17.40399933	24.81933022	24.21733093	25.66732979	24.02466965	1720	268	6	77.16014099	793	23	237	54	1.399999976	169.5	2.900000095	1.945000052	4.900000095	40	3	1.74000001
1008	U.guianensis	Clade4	-67.863617	-9.959588	25.33867073	10.53600025	70.48433685	85.98323059	32.12400055	17.1760006	14.94799995	25.78466988	24.08732986	26.04067039	24.08732986	1682	201	70	33.62844849	594	248	479	248	1.200000048	134	2.900000095	1.203999996	5.099999905	59	10	1.029999971
1009	U.guianensis	Clade4	-55.876944	-9.949444	26.80550003	11.62633038	66.40583801	64.8400116	36.43199921	18.92399979	17.50799942	26.05067062	27.2773304	27.64332962	26.04199982	2187	337	8	70.86387634	992	52	334	982	1.5	139.1000061	2.799999952	1.945000052	4.900000095	40	3	1.74000001
1010	U.guianensis	Clade4	-56.985556	-9.872222	25.98900032	11.27933025	67.98055267	46.70388031	34.60400009	18.01199913	16.59199905	25.51066971	26.06533051	26.64533043	25.49200058	2180	352	7	73.62507629	973	39	298	956	1.399999976	135.8000031	2.799999952	1.945000052	4.900000095	40	3	1.74000001
1011	U.guianensis	Clade4	-49.182083	-9.853292	25.3931694	11.94233036	68.68147278	63.34526825	33.81600189	16.4279995	17.38800049	25.31467056	24.77466965	26.11667061	24.6079998	1727	270	6	76.92957306	794	24	237	56	1.299999952	170.6000061	3	1.399000049	5.300000191	56	10	1.100000024
1012	U.guianensis	Clade4	-57.826667	-9.823056	25.9196701	11.99732971	67.09916687	44.21789169	34.9679985	17.08799934	17.87999916	25.58132935	25.80932999	26.54533005	25.58132935	1973	312	4	73.23621368	892	41	273	892	1.299999952	133.3000031	2.799999952	1.945000052	4.900000095	40	3	1.74000001
1013	U.guianensis	Clade4	-52.445278	-9.7975	25.95033073	12.17467022	71.23020172	39.99317169	34.62799835	17.5359993	17.09199905	25.82600021	25.58666992	26.39666939	25.47599983	2033	329	5	75.29252625	947	32	537	60	1.399999976	143.8000031	2.900000095	1.203999996	5.099999905	59	10	1.029999971
1014	U.guianensis	Clade4	-65.52921	-9.782747	26.43432999	10.72332954	74.71663666	58.14694977	33.2840004	18.93199921	14.35200024	26.49666977	25.73067093	27.08799934	25.64599991	1732	288	16	64.42442322	754	78	412	141	1.100000024	126.4000015	3	1.945000052	4.900000095	40	3	1.74000001
1015	U.guianensis	Clade4	-52.399167	-9.780833	25.94599915	12.10667038	71.38365936	39.31132126	34.58000183	17.62000084	16.95999908	25.81867027	25.60267067	26.38467026	25.48266983	2023	328	6	75.09806824	941	33	329	61	1.399999976	141.6999969	2.900000095	1.42900002	4.5	53	8	1.139999986
1016	U.guianensis	Clade4	-68.14805	-9.72916	25.03833008	11.10066986	72.74356079	87.29963684	31.90800095	16.64800072	15.26000023	25.5273304	23.7793293	25.75	23.7793293	1777	231	48	46.51288986	685	181	544	181	1.100000024	131.8000031	2.900000095	1.062000036	6.300000191	67	11	0.769999981
1017	U.guianensis	Clade4	-52.613611	-9.71	25.90867043	11.8760004	71.06271362	37.57009888	34.52000046	17.80800056	16.71199989	25.73999977	25.6486702	26.37133026	25.50600052	2050	334	5	74.84697723	953	33	340	61	1.399999976	142	2.900000095	1.203999996	5.099999905	59	10	1.029999971
1018	U.guianensis	Clade4	-52.353611	-9.705	25.96666908	12.01132965	71.56419373	38.05432129	34.5359993	17.75200081	16.7840004	25.83732986	25.64732933	26.40266991	25.52667046	2011	326	6	74.88775635	933	33	328	62	1.399999976	141.3999939	2.900000095	1.42900002	4.5	53	8	1.139999986
1019	U.guianensis	Clade4	-75.033333	-9.683333	26.23133087	11.01200008	86.79065704	33.51213837	32.40000153	19.71199989	12.68799973	26.39133072	25.74200058	26.52132988	25.74200058	2278	323	68	42.68780899	842	272	667	272	1.200000048	148.8999939	2.700000048	2.196000099	5	42	5	1.639999986
1020	U.guianensis	Clade4	-68.03333	-9.65	25.01549911	10.89766979	72.68988037	86.13735199	31.79199982	16.79999924	14.99199963	25.48800087	23.7773304	25.72200012	23.77667046	1770	234	46	47.58501053	692	178	542	203	1.100000024	131.8999939	2.900000095	1.062000036	6.300000191	67	11	0.769999981
1021	U.guianensis	Clade4	-55.174722	-9.646389	26.50650024	10.87232971	65.52757263	63.77273178	35.79999924	19.20800018	16.59199905	25.79932976	27.06067085	27.28266907	25.75466919	2260	355	9	70.73032379	1011	53	149	1005	1.5	134.1999969	2.799999952	1.945000052	4.900000095	40	3	1.74000001
1022	U.guianensis	Clade4	-55.024167	-9.646111	26.0189991	10.58666992	65.64154053	64.69423676	35.12799835	19	16.12800026	25.30732918	26.59866905	26.82132912	25.27132988	2271	360	7	71.33052063	1016	49	144	1011	1.5	134.6999969	2.700000048	1.41900003	5	51	10	1.149999976
1023	U.guianensis	Clade4	-64.953056	-9.592778	26.36483002	10.85700035	74.26127625	55.75162888	33.36399841	18.74399948	14.61999989	26.42667007	25.6866703	26.98133087	25.60267067	1771	263	22	59.6206398	738	94	426	162	1.100000024	128.8999939	3	1.203999996	5.099999905	59	10	1.029999971
1024	U.guianensis	Clade4	-55.92	-9.58	26.58716965	10.64233017	67.15252686	63.85395813	35.38000107	19.53199959	15.84799957	25.83532906	27.10866928	27.35466957	25.80867004	2217	352	7	71.04514313	999	52	322	972	1.399999976	135.3000031	2.799999952	1.945000052	4.900000095	40	3	1.74000001
1025	U.guianensis	Clade4	-49.814444	-9.456389	25.85166931	12.00732994	70.25119019	47.61565018	34.41600037	17.3239994	17.09199905	25.66066933	25.51866913	26.47933006	25.3646698	1820	286	7	75.24297333	826	29	258	64	1.399999976	156.1999969	3	1.399000049	5.300000191	56	10	1.100000024
1026	U.guianensis	Clade4	-56.505	-9.439722	26.60217094	11.01766968	66.64447784	56.6905899	35.56000137	19.02799988	16.53199959	25.92532921	26.97666931	27.34199905	25.92532921	2151	335	7	70.43808746	955	45	311	955	1.399999976	134.3999939	2.799999952	1.945000052	4.900000095	40	3	1.74000001
1027	U.guianensis	Clade4	-68.607778	-9.418611	24.57016945	11.70166969	76.38163757	87.52533722	31.38800049	16.06800079	15.31999969	25.11532974	23.2793293	25.28067017	23.2793293	1946	272	37	53.72377014	773	149	627	149	1	130.6000061	2.799999952	1.269000053	5.900000095	35	5	1.200000048
1028	U.guianensis	Clade4	-68.12388	-9.41111	24.91200066	11.11666965	74.68869781	84.55091095	31.62400055	16.73999977	14.88399982	25.39666939	23.67667007	25.60267067	23.67667007	1874	254	39	52.14698029	750	155	587	155	1	130.3999939	2.900000095	1.42900002	4.5	53	8	1.139999986
1029	U.guianensis	Clade4	-57.889167	-9.410556	25.68532944	11.42533016	67.6055069	40.57445908	34.2480011	17.34799957	16.89999962	25.32332993	25.63599968	26.25333023	25.32332993	1933	314	5	71.73014069	882	44	264	882	1.200000048	129.5	2.799999952	1.945000052	4.900000095	40	3	1.74000001
1030	U.guianensis	Clade4	-55.0127	-9.3846	26.03816986	10.51233006	65.45662689	67.56580353	35.15200043	19.09199905	16.05999947	25.30599976	26.69000053	26.87532997	25.24200058	2253	341	9	70.19313049	1002	52	144	987	1.5	131.5	2.700000048	1.175999999	4.800000191	79	11	1.230000019
1031	U.guianensis	Clade4	-56.7725	-9.339444	26.34600067	10.95400047	66.87423706	52.8697319	35.11999893	18.73999977	16.37999916	25.7226696	26.65600014	27.05332947	25.7226696	2103	334	8	70.20767212	933	44	303	933	1.299999952	133.1999969	2.799999952	1.41900003	5	51	10	1.149999976
1032	U.guianensis	Clade4	-49.988528	-9.260139	26.02466965	11.44400024	70.24305725	44.24588013	34.26800156	17.97599983	16.29199982	25.79866982	25.74867058	26.61866951	25.62133026	1803	286	7	74.99933624	820	31	256	65	1.399999976	163.3999939	3	1.639999986	4.800000191	43	9	1.519999981
1033	U.guianensis	Clade4	-49.405278	-9.184722	25.74032974	11.88132954	69.89019012	48.31795883	34.30400085	17.30400085	17	25.48600006	25.48133087	26.40999985	25.32132912	1785	274	7	75.19249725	808	29	243	68	1.5	164	3	1.399000049	5.300000191	56	10	1.100000024
1034	U.guianensis	Clade4	-74.380317	-9.171951	26.44232941	10.66732979	85.14792633	37.4682312	32.43600082	19.90800095	12.52799988	26.69866943	25.87733078	26.73332977	25.87733078	1829	249	60	44.29275894	657	195	632	195	1	162.3000031	2.799999952	1.269000053	5.900000095	35	5	1.200000048
1035	U.guianensis	Clade4	-68.940555	-9.141111	24.59700012	11.98532963	77.90779114	85.46312714	31.43199921	16.04800034	15.38399982	25.21533012	23.32600021	25.29800034	23.32600021	2129	311	36	55.62171936	845	153	829	153	0.899999976	128.3000031	2.799999952	1.203999996	5.099999905	59	10	1.029999971
1036	U.guianensis	Clade4	-64.048056	-9.081667	25.80332947	11.18599987	72.78759766	48.60137177	33.20000076	17.83200073	15.36800003	25.85733032	25.21467018	26.32799911	25.12599945	2120	324	23	62.62150955	910	101	490	173	1.100000024	130.8999939	3	1.023000002	5.199999809	53	10	0.930000007
1037	U.guianensis	Clade4	-57.872503	-9.074992	25.84532928	11.19666958	67.53117371	38.90710068	34.32799911	17.74799919	16.57999992	25.46533012	25.86532974	26.3920002	25.46533012	1966	317	7	69.67977905	888	50	275	888	1.200000048	128.1999969	2.799999952	1.41900003	5	51	10	1.149999976
1038	U.guianensis	Clade4	-68.6125	-9.068889	24.80316925	12.40032959	77.40532684	86.11736298	31.99200058	15.97200012	16.02000046	25.33799934	23.53532982	25.48933029	23.53532982	2089	292	38	54.20516968	825	157	681	157	0.899999976	129.1999969	2.900000095	1.269000053	5.900000095	35	5	1.200000048
1039	U.guianensis	Clade4	-58.588333	-8.984722	25.7508297	11.13899994	67.95387268	36.75733948	33.97600174	17.58399963	16.3920002	25.47867012	25.63599968	26.24066925	25.45866966	1951	308	7	70.52200317	896	55	261	111	1	126.1999969	2.900000095	1.41900003	5	51	10	1.149999976
1040	U.guianensis	Clade4	-76.11666	-8.95	24.99517059	11.70366955	89.75203705	21.81716919	31.42000008	18.37999916	13.03999996	24.90933037	24.8493309	25.16267014	24.75867081	3362	416	144	36.9513588	1200	447	856	484	1.399999976	165.3000031	2.5	2.249000072	4.800000191	62	11	1.940000057
1041	U.guianensis	Clade4	-62.045833	-8.932778	25.40833092	11.29333019	70.93802643	41.73387146	33.14799881	17.22800064	15.92000008	25.40266991	24.99933052	25.80732918	24.84466934	2300	344	19	60.78945923	965	107	564	187	1	129.1000061	3	1.42900002	4.5	53	8	1.139999986
1042	U.guianensis	Clade4	-54.95	-8.75	25.69632912	10.45067024	66.16020966	63.8862915	34.64799881	18.85199928	15.79599953	24.9726696	26.3220005	26.48800087	24.95667076	2192	331	11	67.84185791	961	58	147	930	1.399999976	127.8000031	2.700000048	1.41900003	5	51	10	1.149999976
1043	U.guianensis	Clade4	-48.083611	-8.406944	25.93099976	11.69332981	69.66953278	61.51334	34.7120018	17.9279995	16.7840004	25.37599945	25.99933052	26.85199928	25.37599945	1685	277	4	74.79824066	788	30	233	788	1.299999952	174.6000061	2.900000095	1.399000049	5.300000191	56	10	1.100000024
1044	U.guianensis	Clade4	-67.528611	-8.403611	25.27816963	10.94567013	77.51889038	64.78199768	31.8239994	17.70400047	14.11999989	25.55800056	24.34466934	25.83666992	24.34466934	2102	306	28	59.91799164	857	111	514	111	1	128.5	3	1.373999953	4.900000095	52	10	1.25999999
1045	U.guianensis	Clade4	-72.85931	-8.40314	25.32366943	10.09333038	78.73116302	55.14767838	31.37999916	18.55999947	12.81999969	25.54800034	24.52667046	25.82933044	24.52667046	2064	290	38	50.8801918	790	172	651	172	0.800000012	139.3999939	2.900000095	1.203999996	5.099999905	59	10	1.029999971
1046	U.guianensis	Clade4	-72.78	-8.38	25.31150055	10.10367012	78.4446106	56.85569	31.3920002	18.51199913	12.88000011	25.55732918	24.48133087	25.82600021	24.48133087	2076	291	37	51.40385818	795	170	658	170	0.800000012	138.6999969	2.900000095	1.269000053	5.900000095	35	5	1.200000048
1047	U.guianensis	Clade4	-73.059258	-8.3685	25.2784996	10.18167019	79.29647064	54.79922104	31.34799957	18.50799942	12.84000015	25.49732971	24.48533058	25.78000069	24.48533058	2027	283	43	48.84292984	765	179	634	179	0.800000012	144.3000031	2.900000095	1.203999996	5.099999905	59	10	1.029999971
1048	U.guianensis	Clade4	-49.1569	-8.3247	26.09917068	11.85966969	70.81242371	49.24095917	34.9679985	18.21999931	16.74799919	25.5613308	26.29932976	26.77000046	25.54932976	1832	277	9	71.0980072	818	41	246	805	1.399999976	157	2.900000095	1.399000049	5.300000191	56	10	1.100000024
1049	U.guianensis	Clade4	-49.269444	-8.248611	26.14632988	11.96199989	70.58059692	52.10903168	35.19200134	18.24399948	16.94799995	25.57732964	26.40933037	26.85532951	25.55867004	1836	277	10	70.28601837	811	45	249	800	1.5	158	3	1.639999986	4.800000191	43	9	1.519999981
1050	U.guianensis	Clade4	-73.03	-8.22	25.35482979	10.07567024	79.16143799	54.94388962	31.37599945	18.64800072	12.72799969	25.59600067	24.55800056	25.84866905	24.55800056	2087	290	41	48.8044281	788	182	650	182	0.800000012	137.3000031	2.900000095	1.269000053	5.900000095	35	5	1.200000048
1051	U.guianensis	Clade4	-61.75	-8.17	25.7840004	11.12800026	71.62718201	38.00394821	33.49200058	17.95599937	15.53600025	25.6486702	25.5293293	26.22200012	25.34066963	2363	354	20	62.86100006	1017	101	348	201	1	129.3999939	3	0.578000009	5.699999809	84	12	0.519999981
1052	U.guianensis	Clade4	-71.5375	-7.930556	24.88966942	10.00333023	79.06523132	56.25653839	30.70400047	18.05200005	12.65200043	25.1420002	24.05067062	25.42267036	24.05067062	1985	262	51	47.69055939	733	191	617	191	0.699999988	128.1999969	2.900000095	1.203999996	5.099999905	59	10	1.029999971
1053	U.guianensis	Clade4	-72.031514	-7.817679	25.06067085	9.785999298	78.69090271	55.0625	30.85199928	18.41600037	12.43599987	25.31266975	24.24533081	25.5633297	24.24533081	2072	272	51	47.18389893	766	191	647	191	0.699999988	130	2.900000095	1.269000053	5.900000095	35	5	1.200000048
1054	U.guianensis	Clade4	-72.939722	-7.623611	25.3116703	10.02400017	78.41052246	54.68272018	31.39999962	18.61599922	12.7840004	25.55467033	24.52466965	25.80332947	24.52466965	2222	292	61	43.08797073	815	225	665	225	0.800000012	126.6999969	2.900000095	1.269000053	5.900000095	35	5	1.200000048
1055	U.guianensis	Clade4	-60.67	-7.58	26.38017082	10.39766979	72.60941315	34.09582901	33.61199951	19.29199982	14.31999969	26.11667061	26.2793293	26.81599998	26.10267067	2490	370	24	60.50479889	1065	119	387	222	0.899999976	125.4000015	3	1.42900002	4.5	53	8	1.139999986
1056	U.guianensis	Clade4	-63.17	-7.516667	25.91366959	10.53466988	73.25914764	40.88013077	33.15200043	18.77199936	14.38000011	25.71666908	25.7053299	26.44733047	25.46199989	2234	323	24	57.09667969	901	132	333	230	1	128.3999939	3	1.023000002	5.199999809	53	10	0.930000007
1057	U.guianensis	Clade4	-55.33	-7.416667	25.84300041	10.40067005	67.94268799	50.43595886	34.2480011	18.94000053	15.30799961	25.21999931	26.22666931	26.49533081	25.21999931	2117	341	12	67.26763916	934	64	300	934	1.200000048	123.5999985	2.799999952	1.41900003	5	51	10	1.149999976
1058	U.guianensis	Clade4	-76.006944	-7.343889	25.98450089	11.52433014	88.53972626	34.83874893	32.37200165	19.3560009	13.01599979	25.87866974	25.56999969	26.41066933	25.56999969	1771	216	79	28.75149918	561	273	516	273	1	152.1000061	2.700000048	1.674999952	6.400000095	40	5	1.409999967
1059	U.guianensis	Clade4	-45.75	-7.183333	25.37866974	11.96800041	70.21824646	80.90464783	33.88000107	16.83600044	17.04400063	24.82066917	25.05067062	26.52400017	24.73200035	1182	213	6	80.39115906	589	20	119	47	1.100000024	180.6000061	2.700000048	1.42900002	4.5	53	8	1.139999986
1060	U.guianensis	Clade4	-77.0746	-6.948612	23.13150024	11.19633007	86.8740921	38.24831009	29.36800003	16.47999954	12.88799953	23.20999908	22.5786705	23.5340004	22.5786705	1243	160	63	28.93755913	413	195	341	195	1.399999976	156.3000031	2.299999952	2.249000072	4.800000191	62	11	1.940000057
1061	U.guianensis	Clade4	-47.43	-6.636944	25.33132935	12.09799957	69.41703033	52.61383057	33.86800003	16.44000053	17.4279995	25.02400017	24.94333076	26.0359993	24.86400032	1632	286	12	73.08686829	796	59	297	127	1.299999952	163.8999939	2.900000095	1.815999985	5.699999809	32	3	1.5
1062	U.guianensis	Clade4	-76.06	-6.56	26.64432907	11.22799969	87.52729034	38.62517929	32.92399979	20.09600067	12.82800007	26.5426693	26.17267036	27.11866951	26.17267036	1866	248	83	30.45049095	622	286	508	286	0.899999976	143.1000061	2.799999952	2.249000072	4.800000191	62	11	1.940000057
1063	U.guianensis	Clade4	-51.211667	-6.528889	24.50267029	12.26933002	73.25849152	36.20709991	33.37200165	16.62400055	16.74799919	24.07799911	24.58132935	24.98800087	24.07799911	1969	308	17	60.33182907	843	109	320	843	1.399999976	136.1000061	2.799999952	1.41900003	5	51	10	1.149999976
1064	U.guianensis	Clade4	-50.324167	-6.463333	25.09082985	11.77033043	73.8600235	43.161129	33.62799835	17.69199944	15.93599987	24.56999969	25.25399971	25.65800095	24.56999969	1912	290	18	59.11462021	809	109	310	809	1.399999976	142.1999969	2.900000095	1.203999996	5.099999905	59	10	1.029999971
1065	U.guianensis	Clade4	-61.955169	-6.391511	26.62717056	9.81499958	78.31951141	33.03733826	33.09999847	20.56800079	12.53199959	26.31933022	26.59532928	27.06732941	26.31933022	2164	295	42	49.22703171	852	182	470	852	0.899999976	129.8999939	3.099999905	1.42900002	4.5	53	8	1.139999986
1066	U.guianensis	Clade4	-50.385	-6.376111	23.79717064	11.36767006	75.74404907	42.36666107	31.84399986	16.83600044	15.00800037	23.25532913	23.97933006	24.31867027	23.25532913	1949	297	20	58.78287888	826	115	305	826	1.5	139.5	2.700000048	1.945000052	4.900000095	40	3	1.74000001
1067	U.guianensis	Clade4	-50.455278	-6.310556	23.46367073	11.30867004	75.83601379	43.13647079	31.47200012	16.55999947	14.9119997	22.90533066	23.65999985	23.98933029	22.90533066	1927	298	19	60.00307083	829	108	297	829	1.5	139.8999939	2.700000048	1.945000052	4.900000095	40	3	1.74000001
1068	U.guianensis	Clade4	-48.338611	-6.133055	26.06567001	11.32999992	71.4916687	47.43413162	34.26399994	18.41600037	15.84799957	25.5359993	26.09399986	26.7206707	25.5359993	1550	280	20	70.25131989	749	83	178	749	1.399999976	156.8999939	3	1.41900003	5	51	10	1.149999976
1069	U.guianensis	Clade4	-48.417222	-6.118889	26.00217056	11.4563303	71.83554077	47.85797119	34.26800156	18.31999969	15.94799995	25.45800018	26.05200005	26.65200043	25.45800018	1580	284	22	69.00499725	756	89	185	756	1.399999976	154.3999939	2.900000095	1.41900003	5	51	10	1.149999976
1070	U.guianensis	Clade4	-77.15	-6.03	23.45433044	11.30599976	86.6758728	37.1585083	29.79199982	16.74799919	13.04399967	23.54599953	22.94466972	23.85000038	22.94466972	1470	180	73	26.73848915	469	238	410	238	1.200000048	149.3999939	2.400000095	2.249000072	4.800000191	62	11	1.940000057
1071	U.guianensis	Clade4	-66.333333	-5.445556	26.20000076	9.36266613	81.21674347	33.68107986	32	20.47200012	11.52799988	26.16132927	25.8239994	26.58267021	25.80599976	2621	355	69	46.59906006	1012	271	543	382	1	123.5	3.099999905	1.023000002	5.199999809	53	10	0.930000007
1072	U.guianensis	Clade4	-78.35666	-5.24444	24.80183029	10.7263298	86.4469223	59.52608109	30.78800011	18.37999916	12.40799999	24.84799957	24.92667007	25.43000031	23.99666977	2010	244	128	25.30888939	694	403	534	544	1.600000024	158.3999939	2.400000095	2.249000072	4.800000191	62	11	1.940000057
1073	U.guianensis	Clade4	-78.33972	-5.05555	25.43882942	10.60700035	86.46070862	58.55004883	31.3920002	19.12400055	12.26799965	25.4726696	24.9726696	26.0633297	24.64266968	2041	244	133	24.13147926	693	413	551	545	1.600000024	157.3000031	2.5	2.249000072	4.800000191	62	11	1.940000057
1074	U.guianensis	Clade4	-78.428333	-5.031944	24.50300026	10.71667004	87.09905243	50.97988129	30.48800087	18.18400002	12.3039999	24.54999924	24.10400009	25.01866913	23.79999924	2014	236	132	23.2446804	678	406	545	528	1.600000024	154.1999969	2.400000095	2.249000072	4.800000191	62	11	1.940000057
1075	U.guianensis	Clade4	-78.34	-5.01	25.25250053	10.60433006	86.66503143	55.02661133	31.2159996	18.97999954	12.23600006	25.28466988	24.81666946	25.8239994	24.49666977	2076	246	136	23.61731911	702	422	558	555	1.600000024	157.3000031	2.5	2.249000072	4.800000191	62	11	1.940000057
1076	U.guianensis	Clade4	-73.73333	-4.98333	26.44000053	9.82199955	83.12458801	43.4378891	32.12799835	20.31200027	11.81599998	26.54999924	26.02132988	26.91333008	25.85667038	2560	268	127	23.20169067	789	433	675	449	0.699999988	125.5	3	1.203999996	5.099999905	59	10	1.029999971
1077	U.guianensis	Clade4	-78.31666	-4.91666	25.22867012	10.47667027	87.36380768	48.52196121	31.08399963	19.09199905	11.99199963	25.25200081	24.86400032	25.7053299	24.54533005	2070	239	140	21.58884048	685	426	557	539	1.5	156.6999969	2.5	2.249000072	4.800000191	62	11	1.940000057
1078	U.guianensis	Clade4	-65.330556	-4.888611	26.41799927	9.309332848	83.4468689	28.64911079	32.08399963	20.9279995	11.15600014	26.40399933	26.43466949	26.76267052	26.06599998	2444	317	88	41.41783142	907	297	500	409	1	125.9000015	3.200000048	1.023000002	5.199999809	53	10	0.930000007
1079	U.guianensis	Clade4	-56.81428	-4.83875	26.62367058	9.236665726	76.89533234	52.19792938	32.67599869	20.66399956	12.01200008	26.17399979	26.54133034	27.37067032	26.06800079	2278	326	67	49.35223007	891	237	403	887	1.100000024	126.5999985	2.900000095	1.945000052	4.900000095	40	3	1.74000001
1080	U.guianensis	Clade4	-52.52	-4.82	24.73917007	10.4289999	78.50797272	40.62184906	31.6079998	18.3239994	13.2840004	24.34466934	24.90666962	25.3286705	24.34466934	1711	280	27	68.37663269	818	105	223	818	1.399999976	136.8000031	2.900000095	1.203999996	5.099999905	59	10	1.029999971
1081	U.guianensis	Clade4	-75.15	-4.816667	26.77232933	9.886666298	83.78530121	34.90262985	32.66400146	20.86400032	11.80000019	26.71199989	26.3133297	27.07732964	26.28532982	2353	249	117	21.11821938	693	413	656	512	0.899999976	130.6999969	2.900000095	1.269000053	5.900000095	35	5	1.200000048
1082	U.guianensis	Clade4	-74.174444	-4.816389	26.67416954	9.913666725	83.5891037	40.50603104	32.45999908	20.60000038	11.85999966	26.74933052	26.30332947	27.10866928	26.1353302	2416	254	122	22.54776001	720	408	670	411	0.800000012	126.1999969	3	1.639999986	4.800000191	43	9	1.519999981
1083	U.guianensis	Clade4	-78.22944	-4.61888	24.81716919	10.33767033	87.99511719	35.43704987	30.7159996	18.96800041	11.74800014	24.8306694	24.6126709	25.09667015	24.29000092	2115	232	143	18.5969696	677	448	480	549	1.5	142.3999939	2.400000095	2.249000072	4.800000191	62	11	1.940000057
1084	U.guianensis	Clade4	-78.1475	-4.57138	25.72699928	10.36266994	88.41866302	38.02233124	31.54800034	19.82799911	11.72000027	25.72133064	25.50466919	26.03667068	25.16399956	2148	234	147	18.07515907	681	451	572	544	1.399999976	149.1999969	2.5	2.249000072	4.800000191	62	11	1.940000057
1085	U.guianensis	Clade4	-78.19444	-4.52777	25.78866959	10.36800003	88.13329315	39.02627182	31.62800026	19.86400032	11.76399994	25.7859993	25.55599976	26.10932922	25.20999908	2113	230	144	17.79652023	665	443	572	526	1.399999976	148.6999969	2.5	2.249000072	4.800000191	62	11	1.940000057
1086	U.guianensis	Clade4	-78.1534	-4.46586	26.01317024	10.40032959	88.31804657	39.2147789	31.8560009	20.07999992	11.77600002	26.00333023	25.78133011	26.32999992	25.43267059	2108	228	142	17.30452919	658	443	572	514	1.299999952	150.1999969	2.599999905	2.249000072	4.800000191	62	11	1.940000057
1087	U.guianensis	Clade4	-74.080833	-4.460278	26.66132927	9.706665993	83.41925812	40.14973831	32.37200165	20.73600006	11.63599968	26.62932968	26.13067055	27.08933067	26.13067055	2440	256	132	19.90819931	714	439	671	439	0.800000012	125.3000031	3	1.203999996	5.099999905	59	10	1.029999971
1088	U.guianensis	Clade4	-78.002222	-4.439167	25.8948307	10.28899956	88.69827271	33.7963295	31.7159996	20.11599922	11.60000038	25.86400032	25.74333	26.16666985	25.3853302	2205	242	152	16.89431953	689	471	519	551	1.299999952	139.6000061	2.599999905	2.196000099	5	42	5	1.639999986
1089	U.guianensis	Clade4	-70.006	-4.3261	26.58567047	8.053999901	79.99603271	41.64897919	31.44799995	21.37999916	10.06799984	26.65732956	26.33933067	27.00600052	26.02066994	2690	300	124	29.20857048	878	411	624	413	1.100000024	131.8000031	3	1.269000053	5.900000095	35	5	1.200000048
1090	U.guianensis	Clade4	-78.661389	-4.313333	23.33683014	10.87767029	87.83644867	31.44642067	29.62400055	17.23999977	12.38399982	23.55599976	22.93733025	23.55932999	22.86800003	1746	189	113	17.69125938	547	358	514	410	1.600000024	152.6000061	2.200000048	2.196000099	5	42	5	1.639999986
1091	U.guianensis	Clade4	-73.28265	-4.297659	26.35000038	9.706666946	84.05496216	42.03392029	31.96800041	20.42000008	11.54800034	26.48600006	25.91333008	26.79932976	25.76466942	2549	274	122	24.15689087	772	421	685	432	0.800000012	124.4000015	3	1.203999996	5.099999905	59	10	1.029999971
1092	U.guianensis	Clade4	-72.916667	-4.133333	26.14332962	9.629332542	84.37901306	43.23308182	31.69599915	20.2840004	11.4119997	26.30533028	25.70266914	26.59532928	25.53133011	2710	301	136	24.49794006	833	448	713	463	0.800000012	125	3	1.203999996	5.099999905	59	10	1.029999971
1093	U.guianensis	Clade4	-69.95	-4.12	26.60367012	7.936666965	79.74947357	42.17173004	31.4279995	21.47599983	9.951999664	26.67867088	26.04932976	27.04800034	26.02532959	3040	336	156	24.90690994	954	507	722	606	1.100000024	131.8999939	3	2.88499999	5	35	5	2.170000076
1094	U.guianensis	Clade4	-73.42307	-3.96422	26.10950089	9.883666992	85.05738068	42.57400894	31.79999924	20.18000031	11.61999989	26.12532997	25.6779995	26.55133057	25.50867081	2648	279	138	21.05927086	786	468	710	475	0.800000012	124.1999969	2.900000095	1.203999996	5.099999905	59	10	1.029999971
1095	U.guianensis	Clade4	-73.583333	-3.916667	26.21150017	9.853666306	85.23932648	42.67287064	31.84399986	20.2840004	11.56000042	26.21467018	25.78466988	26.65467072	25.61532974	2651	272	146	19.68473053	777	481	712	486	0.800000012	124.5	2.900000095	1.203999996	5.099999905	59	10	1.029999971
1096	U.guianensis	Clade4	-70.51638	-3.90583	26.64500046	7.958666801	80.09931183	40.57714081	31.50799942	21.5720005	9.935998917	26.67333031	26.4553299	27.1126709	26.1013298	2896	332	155	23.77063942	906	508	634	636	1.100000024	132.8000031	3	1.269000053	5.900000095	35	5	1.200000048
1097	U.guianensis	Clade4	-77.68	-3.89	26.6534996	10.02632999	89.23401642	34.50429153	32.2840004	21.04800034	11.23600006	26.54866982	26.25267029	26.97666931	26.13666916	2314	241	155	15.33718014	698	489	565	552	1.200000048	144.8000031	2.700000048	2.249000072	4.800000191	62	11	1.940000057
1098	U.guianensis	Clade4	-73.375278	-3.828333	26.23716927	9.851664543	85.63687897	43.58201981	31.86800003	20.36400032	11.50399971	26.28133011	25.78466988	26.66799927	25.60532951	2700	284	141	21.66621971	806	476	727	479	0.800000012	124.9000015	3	1.203999996	5.099999905	59	10	1.029999971
1099	U.guianensis	Clade4	-73.25	-3.766667	26.17633057	9.800666809	85.64022064	42.55989075	31.74399948	20.29999924	11.44400024	26.24533081	25.73067093	26.57999992	25.55266953	2785	297	153	21.32752991	835	500	738	504	0.800000012	124.3000031	3	1.269000053	5.900000095	35	5	1.200000048
1100	U.guianensis	Clade4	-75.25	-3.75	25.94816971	10.10766983	83.36907959	54.28366852	31.8239994	19.70000076	12.1239996	25.99200058	25.44000053	26.5613308	25.25200081	2442	249	160	12.05303001	712	547	571	630	0.899999976	132.6999969	2.900000095	1.639999986	4.800000191	43	9	1.519999981
1101	U.guianensis	Clade4	-70.594222	-3.714972	26.6345005	8.04766655	80.6056366	40.59869003	31.5	21.51600075	9.983999252	26.68600082	26.40800095	27.08867073	26.09532928	2962	341	157	23.34383011	919	526	640	670	1.100000024	132.1000061	3	2.88499999	5	35	5	2.170000076
1102	U.guianensis	Clade4	-70.396667	-3.6825	26.61067009	7.898665905	80.56577301	40.03245926	31.40399933	21.60000038	9.803998947	26.63332939	26.44667053	27.0806694	26.07266998	2963	336	156	23.10836029	917	523	649	661	1.100000024	132.6999969	3	1.203999996	5.099999905	59	10	1.029999971
1103	U.guianensis	Clade4	-45.833333	-3.666667	26.55050087	10.16633034	79.22641754	57.69504166	33.02000046	20.18799973	12.83199978	26.07732964	27.00600052	27.37467003	26.07732964	1688	355	26	83.25623322	909	88	222	909	1.200000048	174.8000031	2.900000095	1.203999996	5.099999905	59	10	1.029999971
1104	U.guianensis	Clade4	-73.230556	-3.485278	26.19832993	9.616666794	85.86309052	44.01948929	31.70000076	20.5	11.19999981	26.22133064	25.75466919	26.64800072	25.56666946	2959	310	172	19.71620941	892	546	761	570	0.899999976	126.5999985	2.900000095	1.269000053	5.900000095	35	5	1.200000048
1105	U.guianensis	Clade4	-73.833333	-3.466667	26.11166954	9.798000336	85.91721344	44.52914047	31.67200089	20.26799965	11.40400028	26.12733078	25.65332985	26.51866913	25.47999954	2949	288	198	13.14597988	844	606	766	619	0.800000012	129.5	2.900000095	1.203999996	5.099999905	59	10	1.029999971
1106	U.guianensis	Clade4	-55.071944	-3.421389	25.71549988	8.703000069	77.62219238	57.11825943	31.52400017	20.31200027	11.21199989	25.22400093	26.40666962	26.47800064	25.20667076	1862	304	40	60.37194061	827	160	201	772	1.299999952	142.3000031	2.900000095	1.42900002	4.5	53	8	1.139999986
1107	U.guianensis	Clade4	-51.974444	-3.385278	25.73117065	9.531666756	80.4495697	55.26276016	32.06800079	20.21999931	11.84799957	25.18466949	26.42532921	26.51199913	25.12999916	2170	375	35	71.25398254	1028	126	150	984	1.700000048	147	2.900000095	1.945000052	4.900000095	40	3	1.74000001
1108	U.guianensis	Clade4	-72.908672	-3.27928	26.33167076	9.297332764	84.9536972	43.24618149	31.72400093	20.78000069	10.94400024	26.28067017	25.92000008	26.81999969	25.74732971	3141	336	189	19.68736076	960	593	769	632	0.899999976	134.3000031	3	1.203999996	5.099999905	59	10	1.029999971
1109	U.guianensis	Clade4	-52.082222	-3.270556	26.09149933	9.494999886	81.01535034	58.64223099	32.44800186	20.72800064	11.72000027	25.47467041	26.84333038	26.87999916	25.42066956	2064	371	34	72.86447906	997	118	146	962	1.700000048	150.1000061	3	1.945000052	4.900000095	40	3	1.74000001
1110	U.guianensis	Clade4	-51.781944	-3.259722	25.81616974	9.73366642	79.60146332	55.50860977	32.30400085	20.07600021	12.22799969	25.28532982	26.48933029	26.61932945	25.23533058	2173	368	36	70.81530762	1028	129	156	980	1.700000048	152.1000061	2.900000095	1.945000052	4.900000095	40	3	1.74000001
1111	U.guianensis	Clade4	-75.833333	-3.25	25.96216965	10.16232967	87.24530029	41.39468002	31.70000076	20.05200005	11.64799976	25.71467018	25.8579998	26.4213295	25.41066933	2446	238	159	11.90367031	696	551	609	603	1	136.8999939	2.799999952	2.196000099	5	42	5	1.639999986
1112	U.guianensis	Clade4	-60.019444	-3.219167	26.80417061	7.637666225	81.73873901	49.74243164	31.98399925	22.63999939	9.343997955	26.33600044	27.09199905	27.49732971	26.30467033	2181	298	54	51.93204117	873	205	365	861	1.100000024	136	3	1.269000053	5.900000095	35	5	1.200000048
1113	U.guianensis	Clade4	-60.198611	-3.216667	26.65032959	8.048666	81.76216888	47.83842087	32.00400162	22.15999985	9.843997955	26.22800064	26.89999962	27.31933022	26.17933083	2248	301	55	49.92554092	885	220	373	872	1	133.6999969	3	1.42900002	4.5	53	8	1.139999986
1114	U.guianensis	Clade4	-51.783889	-3.185278	25.91600037	9.712667465	79.37779236	56.66627884	32.45199966	20.2159996	12.23600006	25.35932922	26.61667061	26.7226696	25.30666924	2154	362	36	70.50827789	1015	126	154	967	1.700000048	150.6000061	3	1.945000052	4.900000095	40	3	1.74000001
1115	U.guianensis	Clade4	-73.333333	-3.166667	26.14566994	9.537999153	86.02092743	43.39189148	31.57999992	20.49200058	11.0880003	26.15666962	25.69866943	26.57999992	25.52667046	3131	324	203	16.2478199	935	626	784	654	0.899999976	130.3999939	2.900000095	1.269000053	5.900000095	35	5	1.200000048
1116	U.guianensis	Clade4	-46.08	-3.12	26.17667007	9.270666122	83.01098633	42.7347908	31.80400085	20.63599968	11.16800022	25.82933044	26.43267059	26.81399918	25.81999969	1912	378	35	77.04399109	978	117	205	904	1.299999952	177	2.900000095	1.203999996	5.099999905	59	10	1.029999971
1117	U.guianensis	Clade4	-70.05	-3.05	26.67033005	7.870666981	81.44316101	38.87245941	31.47999954	21.81599998	9.663999557	26.66732979	26.57666969	27.1420002	26.13866997	2968	308	165	19.34511948	884	556	654	688	1.100000024	137.1999969	3	1.203999996	5.099999905	59	10	1.029999971
1118	U.guianensis	Clade4	-54.954167	-3.046389	25.80367088	8.447999954	77.19299316	59.43257904	31.49200058	20.54800034	10.94400024	25.32132912	26.50267029	26.54800034	25.30400085	1841	308	36	64.29393768	845	140	177	417	1.299999952	145.3000031	2.900000095	1.42900002	4.5	53	8	1.139999986
1119	U.guianensis	Clade4	-72.000742	-3.000362	26.19599915	8.835998535	83.26422882	45.52352905	31.39999962	20.78800011	10.61200047	26.17733002	25.77532959	26.6779995	25.55999947	3042	332	191	18.57595062	948	608	701	624	0.899999976	129.1000061	2.900000095	1.203999996	5.099999905	59	10	1.029999971
1120	U.guianensis	Clade4	-76.25	-2.916667	25.86566925	10.12800026	89.59661102	38.96641922	31.4279995	20.12400055	11.3039999	25.63467026	26.27866936	26.27866936	25.32332993	2597	268	166	13.91837025	750	578	578	659	1	139.1000061	2.799999952	2.196000099	5	42	5	1.639999986
1121	U.guianensis	Clade4	-69.768374	-2.850736	26.63866997	7.949334145	82.01952362	38.54909134	31.5	21.80800056	9.692001343	26.64467049	26.54199982	27.09132957	26.1060009	3001	309	176	17.89009094	885	571	666	698	1.200000048	137.6000061	3	2.88499999	5	35	5	2.170000076
1122	U.guianensis	Clade4	-65.25	-2.766667	26.70682907	8.774333	87.39375305	27.92320061	31.99600029	21.95599937	10.03999996	26.55666924	26.72867012	27.06867027	26.37932968	3310	368	183	21.62702942	1030	586	731	762	1.200000048	138.8000031	3.099999905	1.269000053	5.900000095	35	5	1.200000048
1123	U.guianensis	Clade4	-70.079167	-2.642917	26.49699974	7.983333111	82.47245789	39.26834869	31.33200073	21.65200043	9.679998398	26.42333031	26.33399963	26.94267082	25.95400047	3089	320	175	18.34342003	920	597	685	727	1.100000024	138.3000031	3	2.88499999	5	35	5	2.170000076
1124	U.guianensis	Clade4	-60.995	-2.636667	26.62899971	8.190666199	85.46188354	36.3273201	31.77199936	22.18799973	9.583999634	26.38467026	26.73332977	27.13666916	26.3286705	2397	307	80	44.08813095	892	279	399	500	1.100000024	140.8000031	3	1.42900002	4.5	53	8	1.139999986
1125	U.guianensis	Clade4	-54.9372	-2.6364	25.68482971	8.371666908	76.13374329	66.9254837	31.47200012	20.47599983	10.99600029	25.15800095	26.46067047	26.46067047	25.07467079	1921	319	37	64.74897003	879	139	139	477	1.399999976	149.3000031	2.900000095	1.42900002	4.5	53	8	1.139999986
1126	U.guianensis	Clade4	-77.63333	-2.61666	25.17967033	9.729333878	86.37547302	51.55543137	30.80800056	19.54400063	11.26399994	24.99533081	25.60333061	25.66799927	24.41732979	2910	302	194	15.89148998	880	627	674	723	1.100000024	144.8999939	2.700000048	1.399000049	5.300000191	56	10	1.100000024
1127	U.guianensis	Clade4	-70.18333	-2.58333	26.42617035	8.111666679	82.77211761	39.57910156	31.29999924	21.5	9.799999237	26.36800003	26.23467064	26.8626709	25.87800026	3110	328	177	18.61627007	943	611	687	736	1.100000024	137.8999939	3	2.88499999	5	35	5	2.170000076
1128	U.guianensis	Clade4	-45.299989	-2.234463	26.62367058	8.516666412	82.91146088	41.37279892	32.17200089	21.89999962	10.27200031	26.30999947	27.1013298	27.24666977	26.30999947	2447	447	15	79.83657074	1231	58	105	1231	1.200000048	174.8000031	2.900000095	0.755999982	5.900000095	63	11	0.610000014
1129	U.guianensis	Clade4	-45.25	-2.15	26.51832962	8.479332924	83.00052643	40.74337006	31.95999908	21.74399948	10.2159996	26.27066994	26.98332977	27.13133049	26.21266937	2163	407	11	82.52459717	1119	44	85	1101	1.299999952	172.6999969	2.900000095	0.755999982	5.900000095	63	11	0.610000014
1130	U.guianensis	Clade4	-65.666667	-1.833333	26.51849937	8.891667366	88.35121155	28.98002052	31.69599915	21.63199997	10.06400013	26.45067024	26.65332985	26.80533028	26.1373291	2737	314	163	21.24328041	885	526	597	638	1.200000048	140.5	3.099999905	1.373999953	4.900000095	52	10	1.25999999
1131	U.guianensis	Clade4	-56.16	-1.505417	27.05767059	8.74200058	78.89891815	65.05386353	33.15200043	22.0720005	11.07999992	26.5993309	27.2859993	27.98800087	26.46133041	2382	391	77	56.82318115	1050	259	302	931	1.299999952	166.6000061	3	1.203999996	5.099999905	59	10	1.029999971
1132	U.guianensis	Clade4	-72.723306	-1.480501	26.19333076	9.011333466	85.1089325	56.04524994	31.35199928	20.76399994	10.5880003	26.30932999	26.63932991	26.65600014	25.37532997	2700	292	178	16.57748985	829	550	626	708	1	140.6000061	2.900000095	1.203999996	5.099999905	59	10	1.029999971
1133	U.guianensis	Clade4	-45.727887	-1.456347	26.43499947	7.985332966	82.69815063	40.27682114	31.47599983	21.81999969	9.656000137	26.1693306	26.88666916	27.03333092	26.12199974	2853	541	13	76.4282608	1398	68	116	977	1.700000048	173.3000031	2.900000095	0.476000011	8.300000191	41	9	0.560000002
1134	U.guianensis	Clade4	-55.763056	-1.417778	26.84816933	9.241000175	79.47197723	65.21388245	33.2120018	21.58399963	11.62800026	26.38999939	27.05067062	27.77000046	26.26466942	2330	376	86	54.40293121	1015	276	307	890	1.299999952	162	2.900000095	1.203999996	5.099999905	59	10	1.029999971
1135	U.guianensis	Clade4	-48.45	-1.416667	26.52466965	7.690000057	83.91532135	41.56927109	31.22800064	22.06399918	9.163999557	26.04866982	27.03866959	27.0739994	26.04866982	2766	438	91	60.22261047	1249	292	392	1249	1.799999952	164.3999939	3	1.42900002	4.5	53	8	1.139999986
1136	U.guianensis	Clade4	-61.36	-1.27	26.49682999	8.512999535	86.05943298	34.44453812	31.70000076	21.80800056	9.892002106	26.37667084	26.70999908	26.95400047	26.07332993	2486	330	140	31.68870926	898	437	461	747	1.100000024	145	3	1.952000022	4.400000095	89	12	1.029999971
1137	U.guianensis	Clade4	-76.91666	-1.25	24.66883087	9.514333725	87.22342682	49.09371948	30.1760006	19.26799965	10.90799999	24.3493309	25.07799911	25.1420002	23.94866943	3831	423	237	18.88245964	1169	723	786	1080	1	147	2.700000048	1.203999996	5.099999905	59	10	1.029999971
1138	U.guianensis	Clade4	-71.08311	-1.09887	26.1135006	8.626333237	85.27414703	49.42279053	31.05599976	20.94000053	10.11600018	26.21266937	26.46666908	26.49200058	25.37800026	2949	322	202	16.01626015	925	661	751	674	1.100000024	139.5	2.900000095	1.203999996	5.099999905	59	10	1.029999971
1139	U.guianensis	Clade4	-48.33	-1.066944	26.5965004	7.083666801	81.49639893	47.81906891	31.15600014	22.4640007	8.691999435	26.04999924	27.21533012	27.21533012	26.04999924	2771	503	44	73.48631287	1393	161	161	1393	1.799999952	165.3999939	3	1.42900002	4.5	53	8	1.139999986
1140	U.guianensis	Clade4	-46.798306	-1.013083	26.32917023	9.09366703	78.71941376	52.39440918	32.51200104	20.95999908	11.55200005	25.89732933	26.95266914	27.08732986	25.89732933	2423	460	8	80.94622803	1245	38	84	1245	1.899999976	174.6999969	2.900000095	1.42900002	4.5	53	8	1.139999986
1141	U.guianensis	Clade4	-49.58	-0.983056	26.50867081	8.183333397	81.05519867	54.67713165	31.99600029	21.89999962	10.09599972	25.87866974	27.15666962	27.16467094	25.83799934	2749	454	36	67.65838623	1292	136	206	1222	1.799999952	166.1999969	3	1.639999986	4.800000191	43	9	1.519999981
1142	U.guianensis	Clade4	-75.416	-0.95	25.49850082	9.393666267	81.94055939	67.5904007	31.26399994	19.79999924	11.46399975	25.15399933	26.12932968	26.16066933	24.52866936	2883	344	152	25.56304932	962	486	517	834	1	146.8999939	2.900000095	1.269000053	5.900000095	35	5	1.200000048
1143	U.guianensis	Clade4	-76.96666	-0.93333	24.41082954	9.414333344	87.72207642	46.66534042	29.8560009	19.12400055	10.73200035	24.06867027	24.78733063	24.88067055	23.74333	3856	426	238	19.25444984	1190	724	890	1085	1.100000024	150.6000061	2.599999905	1.269000053	5.900000095	35	5	1.200000048
1144	U.guianensis	Clade4	-71.6145	-0.92033	26.22533035	8.635333061	85.09393311	53.35245895	31.19199944	21.04400063	10.14799976	26.3646698	26.63067055	26.6866703	25.43333054	2834	312	190	17.31389046	887	578	655	711	1	141.8000031	2.900000095	2.88499999	5	35	5	2.170000076
1145	U.guianensis	Clade4	-77.38333	-0.86666	24.17399979	9.440666199	88.49517822	44.35762024	29.62400055	18.95599937	10.66800022	23.83132935	24.52199936	24.59532928	23.52866936	4006	440	246	19.66592979	1255	763	918	1115	1.100000024	150.5	2.599999905	1.203999996	5.099999905	59	10	1.029999971
1146	U.guianensis	Clade4	-76.279444	-0.863889	25.1068306	9.488333702	85.9450531	53.48897934	30.70000076	19.65999985	11.03999996	24.75	25.6060009	25.66799927	24.35267067	3293	361	196	19.63625908	1020	606	666	914	1	151	2.700000048	1.203999996	5.099999905	59	10	1.029999971
1147	U.guianensis	Clade4	-76.433333	-0.85	24.86199951	9.43999958	86.95651245	51.42684937	30.33200073	19.47599983	10.85599995	24.50799942	25.3220005	25.3986702	24.13800049	3431	380	206	19.20614052	1056	639	701	960	1	152.1000061	2.700000048	1.203999996	5.099999905	59	10	1.029999971
1148	U.guianensis	Clade4	-77.46666	-0.78333	23.1590004	9.369999886	89.40840149	40.68099976	28.52799988	18.04800034	10.47999954	22.61866951	23.44866943	23.53866959	22.56800079	4052	458	240	22.04265022	1296	741	905	1170	1.200000048	148.1000061	2.5	1.899999976	5.699999809	52	9	1.149999976
1149	U.guianensis	Clade4	-76.78194	-0.74944	24.81900024	9.427332878	87.81047821	48.93756104	30.27199936	19.5359993	10.73600006	24.45400047	25.22800064	25.3220005	24.1353302	3590	386	227	17.86214066	1100	694	759	972	1.100000024	154.1000061	2.700000048	1.203999996	5.099999905	59	10	1.029999971
1150	U.guianensis	Clade4	-76.379	-0.676	25.10400009	9.433332443	86.70343781	51.93722916	30.60400009	19.72400093	10.88000011	24.74066925	25.56800079	25.65266991	24.38067055	3333	357	203	18.33021927	1020	631	695	903	1	153.1000061	2.700000048	1.269000053	5.900000095	35	5	1.200000048
1151	U.guianensis	Clade4	-76.431389	-0.669444	25.06666946	9.423333168	86.86701202	51.96393967	30.55599976	19.70800018	10.84799957	24.69932938	25.52667046	25.61800003	24.34399986	3361	360	205	18.19535065	1028	641	703	910	1	152.8999939	2.700000048	1.269000053	5.900000095	35	5	1.200000048
1152	U.guianensis	Clade4	-72.29883	-0.65419	26.35567093	8.758666992	82.84777069	61.12940979	31.60000038	21.02799988	10.57199955	26.17399979	26.86800003	26.94667053	25.46733093	2704	298	146	22.22772026	847	475	551	759	1	151.1999969	2.900000095	2.88499999	5	35	5	2.170000076
1153	U.guianensis	Clade4	-72.11667	-0.61666	26.24349976	8.701000214	83.50287628	60.44020081	31.41200066	20.99200058	10.42000008	26.06266975	26.74732971	26.82732964	25.36333084	2749	304	152	21.77582932	861	490	564	761	1	144.8000031	2.900000095	2.88499999	5	35	5	2.170000076
1154	U.guianensis	Clade4	-76.461111	-0.611667	25.10267067	9.403333664	87.22943115	51.48286057	30.55200005	19.77199936	10.77999973	24.73266983	25.55133057	25.64933014	24.39067078	3341	355	206	17.66353035	1018	647	709	889	1	151.1999969	2.700000048	1.203999996	5.099999905	59	10	1.029999971
1155	U.guianensis	Clade4	-72.36611	-0.60805	26.29033089	8.863333702	83.17693329	61.19517136	31.55999947	20.90399933	10.65600014	26.11400032	26.79800034	26.88400078	25.40133095	2713	301	143	23.3137207	852	466	542	771	1	151.6999969	2.900000095	1.41900003	5	51	10	1.149999976
1156	U.guianensis	Clade4	-56.758976	-0.551711	26.74732971	8.763999939	79.47044373	59.95034027	32.79999924	21.77199936	11.02799988	26.38467026	27.42532921	27.62733078	26.20932961	2540	384	112	48.40346909	1108	358	369	818	1.299999952	161.8000031	2.900000095	1.203999996	5.099999905	59	10	1.029999971
1157	U.guianensis	Clade4	-76.076944	-0.494722	25.27783012	9.291666985	83.95072937	56.38217926	30.92000008	19.85199928	11.06799984	24.90200043	25.80332947	25.89533043	24.50066948	3182	342	183	20.94766045	994	565	634	868	1	150.3999939	2.700000048	1.269000053	5.900000095	35	5	1.200000048
1158	U.guianensis	Clade4	-61.879444	-0.385555	26.52333069	8.751333237	86.92227173	37.4992218	31.79999924	21.73200035	10.06799984	26.23133087	26.81599998	26.9573307	26.03067017	2507	369	121	37.4278183	969	411	432	756	1.100000024	162.8999939	3	1.639999986	4.800000191	43	9	1.519999981
1159	U.guianensis	Clade4	-77.31666	-0.35	24.09366989	9.236000061	89.8094101	40.29571915	29.30400085	19.02000046	10.2840004	23.76399994	24.40999985	24.49600029	23.52132988	3499	383	222	19.22038078	1100	696	834	903	1.100000024	154.6000061	2.599999905	1.899999976	5.699999809	52	9	1.149999976
1160	U.guianensis	Clade4	-76.55388	-0.34611	24.98867035	9.308666229	87.19246674	50.43212891	30.39999962	19.72400093	10.67599964	24.61333084	25.41200066	25.53466988	24.3133297	3358	344	212	16.81652069	1012	670	735	861	1	152	2.700000048	0.310000002	5.300000191	78	11	0.370000005
1161	U.guianensis	Clade4	-77.083333	-0.333333	24.76849937	9.52033329	89.17508698	43.11577988	30.1760006	19.5	10.67599964	24.41467094	25.11133003	25.23067093	24.17933083	3542	392	222	18.5014801	1101	716	871	880	1.100000024	157.5	2.700000048	0.310000002	5.300000191	78	11	0.370000005
1162	U.guianensis	Clade4	-77.88277	-0.26583	13.01299953	10.32732964	90.2108078	32.40095901	18.6079998	7.159999847	11.44799995	13.06733036	13.09667015	13.26399994	12.51667023	1474	160	89	18.24921036	452	285	322	401	2.400000095	150.1999969	1.299999952	8.114999771	5.400000095	40	9	5.949999809
1163	U.guianensis	Clade4	-75.96666	-0.16666	25.26166916	9.262666702	84.20606232	57.33306885	30.89999962	19.89999962	11	24.90666962	25.7859993	25.88400078	24.48067093	3338	366	181	23.32028961	1064	565	651	898	0.899999976	152.1999969	2.700000048	1.654000044	5.099999905	45	5	1.399999976
1164	U.guianensis	Clade4	-75.883	-0.166	25.1364994	9.244999886	83.98438263	58.70079041	30.76799965	19.76000023	11.00800037	24.76532936	25.68000031	25.76399994	24.3306694	3304	366	175	24.22142982	1062	546	630	910	0.899999976	155.5	2.700000048	1.654000044	5.099999905	45	5	1.399999976
1165	U.guianensis	Clade4	-74.77778	-0.15555	25.83782959	9.288333893	80.82434082	74.18435669	31.59199905	20.10000038	11.49199963	25.03466988	26.52267075	26.57732964	24.79000092	2895	351	118	34.03604889	1017	392	509	938	0.899999976	154.6000061	2.799999952	1.203999996	5.099999905	59	10	1.029999971
1166	U.guianensis	Clade4	-74.85306	-0.1325	25.75283051	8.977000237	80.43907166	72.74674225	31.34000015	20.18000031	11.15999985	24.94866943	26.43132973	26.46800041	24.71467018	2824	345	120	33.21136093	994	391	500	909	0.899999976	169.5	2.799999952	2.88499999	5	35	5	2.170000076
1167	U.guianensis	Clade4	-76.151944	-0.097778	25.22183037	9.299666405	85.31804657	55.95526886	30.79999924	19.89999962	10.89999962	24.85267067	25.71533012	25.83732986	24.48332977	3452	372	193	22.09564972	1085	606	698	896	0.899999976	150	2.700000048	1.182999969	6.400000095	53	10	0.620000005
1168	U.guianensis	Clade4	-76.183	-0.016	25.26600075	9.258666992	85.72840118	54.65660858	30.82799911	20.02799988	10.80000019	24.9006691	25.74666977	25.86800003	24.54800034	3522	377	196	22.3488102	1108	621	720	897	0.899999976	151.6999969	2.700000048	1.654000044	5.099999905	45	5	1.399999976
1169	U.guianensis	Clade4	-76.266667	0.083333	25.09250069	9.363666534	86.50836945	53.814991	30.63999939	19.81599998	10.82400036	24.72200012	25.54866982	25.68466949	24.3986702	3653	394	204	22.56443977	1149	649	754	915	1	151.3000031	2.700000048	1.654000044	5.099999905	45	5	1.399999976
1170	U.guianensis	Clade4	-60.498611	0.366667	26.93283081	8.731668472	82.40531158	49.22402954	32.60400009	22.00799942	10.59599972	26.30067062	26.99533081	27.54199982	26.30067062	2070	330	84	51.51478958	896	257	343	896	1.200000048	161.5	2.900000095	1.203999996	5.099999905	59	10	1.029999971
1171	U.guianensis	Clade4	-77.088278	0.640556	22.42749977	9.061665535	91.56897736	22.41934013	27.41600037	17.52000046	9.895999908	22.21199989	22.57666969	22.6486702	22.10932922	3394	369	204	20.2179203	1083	647	765	1063	1.100000024	160.1999969	2.299999952	4.269999981	5	37	5	4.039999962
1172	U.guianensis	Clade4	-74.27419	0.64895	25.63883018	8.891666412	78.29929352	76.25628662	31.53199959	20.1760006	11.35599995	25.40332985	26.35466957	26.4279995	24.55332947	2704	326	70	39.0698204	941	299	411	897	0.899999976	187	2.700000048	1.203999996	5.099999905	59	10	1.029999971
1173	U.guianensis	Clade4	-52.016667	0.883333	26.11516953	8.598999977	78.71659088	68.30283356	32.36800003	21.44400024	10.92399979	25.66600037	27.02199936	27.02199936	25.29999924	2392	332	62	50.09317017	953	203	203	854	1.799999952	167.3000031	2.799999952	1.945000052	4.900000095	40	3	1.74000001
1174	U.guianensis	Clade4	-54.43333	0.91666	25.0181694	9.062333107	81.70153046	57.40919113	31.2840004	20.19199944	11.09200001	24.71932983	25.78000069	25.78000069	24.3113308	2201	346	63	51.2134819	929	212	212	694	1.700000048	166.5	2.599999905	1.945000052	4.900000095	40	3	1.74000001
1175	U.guianensis	Clade4	-75.49175	1.231917	25.51667023	9.212667465	80.67133331	63.1129303	31.76799965	20.34799957	11.42000008	25.12866974	26.23666954	26.23666954	24.65399933	3348	403	110	35.79536057	1190	428	428	1021	0.899999976	186.1000061	2.700000048	1.203999996	5.099999905	59	10	1.029999971
1176	U.guianensis	Clade4	-58.83	1.25	25.71649933	8.527000427	78.77863312	55.84019089	31.62400055	20.79999924	10.82400036	25.17667007	26.35199928	26.53532982	25.17667007	1839	327	65	63.16054916	887	204	221	887	1.200000048	166.1999969	2.700000048	1.41900003	5	51	10	1.149999976
1177	U.guianensis	Clade4	-60.85	1.347806	27.24666977	8.809999466	82.2441864	56.02949905	32.91199875	22.20000076	10.71199989	26.48933029	27.37999916	27.8493309	26.48933029	1932	361	57	67.67485809	972	179	302	972	1.200000048	180.8000031	2.799999952	1.952000022	4.400000095	89	12	1.029999971
1178	U.guianensis	Clade4	-61.42	1.37076	27.26432991	9.131999969	85.02793884	54.11523819	32.94400024	22.20400047	10.73999977	26.52199936	27.4553299	27.78866959	26.51932907	1931	339	65	63.68486023	939	198	247	851	1.200000048	172.1999969	2.900000095	1.952000022	4.400000095	89	12	1.029999971
1179	U.guianensis	Clade4	-75.541944	1.390194	25.59832954	9.326000214	81.26525116	59.86716843	31.88400078	20.40800095	11.47599983	25.24267006	26.29533005	26.29533005	24.7840004	3433	417	118	35.49169159	1237	451	451	1045	0.899999976	187.6999969	2.700000048	1.203999996	5.099999905	59	10	1.029999971
1180	U.guianensis	Clade4	-75.74014	1.43517	25.52799988	9.367333412	80.47538757	62.54450989	31.82799911	20.18799973	11.64000034	25.18267059	26.24132919	26.24132919	24.66867065	3460	420	131	33.05784988	1212	476	476	1029	0.899999976	187.3000031	2.700000048	1.203999996	5.099999905	59	10	1.029999971
1181	U.guianensis	Clade4	-75.8775	1.444667	24.40517044	9.05300045	84.16697693	46.95508957	30.04000092	19.2840004	10.75599957	24.1506691	24.91066933	24.91066933	23.73200035	3292	405	153	29.24957085	1120	510	510	971	1	185.5	2.5	4.269999981	5	37	5	4.039999962
1182	U.guianensis	Clade4	-71.05	1.469444	25.84983063	9.017000198	79.12426758	69.08914185	31.8560009	20.45999908	11.39599991	25.26267052	26.42667007	26.7159996	24.92667007	2939	375	67	42.0499382	1080	319	360	1052	1.299999952	176.5	2.700000048	1.203999996	5.099999905	59	10	1.029999971
1183	U.guianensis	Clade4	-61.013611	1.471389	27.24682999	8.950333595	82.41560364	57.12656021	32.98799896	22.12800026	10.85999966	26.46800041	27.40600014	27.84066963	26.46800041	1893	349	57	67.95410156	954	179	284	954	1.200000048	176.1000061	2.799999952	1.952000022	4.400000095	89	12	1.029999971
1184	U.guianensis	Clade4	-51.967	1.608	25.8920002	8.556666374	78.12879944	67.31442261	32.2159996	21.26399994	10.95199966	25.47933006	26.76667023	26.76667023	25.0633297	2442	334	52	52.09415054	986	191	191	867	1.600000024	167.5	2.799999952	1.42900002	4.5	53	8	1.139999986
1185	U.guianensis	Clade4	-59.233333	1.633333	26.19949913	8.498332977	78.54283142	58.05438995	32.09600067	21.27599907	10.81999969	25.5786705	26.02599907	27.02466965	25.5786705	1754	333	51	71.44194031	914	175	212	914	1.200000048	169.1000061	2.700000048	1.945000052	4.900000095	40	3	1.74000001
1186	U.guianensis	Clade4	-73.565972	1.803278	25.9659996	9.227999687	76.46671295	76.24304199	32.25999832	20.19199944	12.06799984	25.31266975	26.63999939	26.9279995	24.9386692	2401	311	36	47.51029968	910	202	240	844	1.100000024	209.5	2.700000048	1.203999996	5.099999905	59	10	1.029999971
1187	U.guianensis	Clade4	-74.016667	1.916667	25.54916954	9.730999947	78.19834137	75.02921295	32.13999939	19.69599915	12.44400024	25.27599907	26.26733017	26.47400093	24.53133011	2437	312	49	42.92607117	882	234	302	833	1	201.6999969	2.599999905	1.203999996	5.099999905	59	10	1.029999971
1188	U.guianensis	Clade4	-72.65	1.95	27.11433029	9.448666573	72.57041168	96.09963226	34.09999847	21.07999992	13.02000046	26.57666969	27.9706707	28.4386692	25.98266983	2675	367	34	50.89807129	1008	220	247	950	1.299999952	186	2.700000048	1.203999996	5.099999905	59	10	1.029999971
1189	U.guianensis	Clade4	-72.72817	1.98608	26.9904995	9.284999847	72.51641083	95.05570984	33.83599854	21.03199959	12.8039999	26.45800018	27.83666992	28.29932976	25.86932945	2535	353	23	51.15280151	965	188	217	929	1.200000048	204.3999939	2.700000048	1.203999996	5.099999905	59	10	1.029999971
1190	U.guianensis	Clade4	-59.25	2.08	26.24482918	8.387000084	78.20776367	59.63053894	32.09600067	21.37199974	10.72399998	25.60267067	26.08399963	27.08466911	25.60267067	1684	344	46	76.55571747	914	157	194	914	1.299999952	170.3000031	2.700000048	1.945000052	4.900000095	40	3	1.74000001
1191	U.guianensis	Clade4	-74.055278	2.209722	25.74850082	9.546333313	79.07830048	71.82965088	32.02000046	19.94799995	12.07199955	25.46866989	26.42333031	26.65666962	24.78800011	2376	303	45	43.36138916	874	231	286	802	1.100000024	211	2.599999905	1.203999996	5.099999905	59	10	1.029999971
1192	U.guianensis	Clade4	-66.41666	2.25	26.7226696	12.0340004	90.07485962	48.192379	33.72399902	20.36400032	13.35999966	26.07732964	27.08466911	27.21199989	26.06200027	3336	433	143	34.0938797	1220	506	527	1115	1.200000048	193.3000031	3	0.578000009	5.699999809	84	12	0.519999981
1193	U.guianensis	Clade4	-73.76806	2.25444	26.09583092	9.648999214	77.19199371	74.42764282	32.63199997	20.13199997	12.5	25.37400055	26.77000046	27.05467033	25.10000038	2408	301	39	45.79067993	876	213	255	829	1.200000048	211.3999939	2.599999905	2.88499999	5	35	5	2.170000076
1194	U.guianensis	Clade4	-74.648749	2.286042	24.87849998	9.572999954	82.84008789	64.48706818	30.93199921	19.37599945	11.55599976	24.6146698	25.56599998	25.70332909	24.05332947	2178	253	73	33.73596954	740	288	346	583	1.100000024	203.8999939	2.599999905	1.203999996	5.099999905	59	10	1.029999971
1195	U.guianensis	Clade4	-74.179333	2.292083	25.59000015	9.549999237	80.33310699	69.48079681	31.73600006	19.84799957	11.88799953	25.31200027	26.25600052	26.47732925	24.67000008	2298	295	49	41.35102081	807	239	279	771	1.100000024	210.8000031	2.599999905	1.203999996	5.099999905	59	10	1.029999971
1196	U.guianensis	Clade4	-56.7533	2.3617	26.13616943	9.122333527	79.88033295	53.93310928	32.47999954	21.05999947	11.42000008	25.99867058	26.91267014	26.91267014	25.59532928	1910	363	39	60.62878036	867	158	158	458	1.600000024	169.8999939	2.700000048	1.945000052	4.900000095	40	3	1.74000001
1197	U.guianensis	Clade4	-59.2167	2.41667	26.73200035	8.551333427	77.82430267	64.21121216	32.73199844	21.74399948	10.98799992	26.01199913	26.6079998	27.61932945	26.01199913	1585	338	46	77.23906708	861	151	190	861	1.299999952	169.5	2.700000048	1.945000052	4.900000095	40	3	1.74000001
1198	U.guianensis	Clade4	-72.91167	2.42528	27.35650063	9.341666222	71.44132233	100.6384964	34.41199875	21.33600044	13.07600021	26.83267021	28.26733017	28.77599907	26.20800018	2662	365	19	53.63996887	1013	186	227	944	1.399999976	210	2.700000048	1.203999996	5.099999905	59	10	1.029999971
1199	U.guianensis	Clade4	-65.11666	2.43333	26.81432915	11.1893301	90.14930725	40.31708908	33.31200027	20.89999962	12.4119997	26.30332947	27.06666946	27.18333054	26.23467064	2520	371	113	37.47101974	944	379	394	817	1.299999952	201.5	2.900000095	2.438999891	4.699999809	31	3	1.850000024
1200	U.guianensis	Clade4	-72.40028	2.4625	27.65833092	9.316000938	69.70967102	108.0434036	35.06800079	21.70400047	13.36400032	27.1373291	28.61067009	29.19000053	26.4386692	2692	380	15	56.6858902	1080	157	194	980	1.5	211.3000031	2.700000048	1.203999996	5.099999905	59	10	1.029999971
1201	U.guianensis	Clade4	-72.614444	2.471945	27.77433014	9.558667183	69.62896729	111.3121033	35.35599899	21.62800026	13.72799969	27.29599953	28.76733017	29.35466957	26.53067017	2736	386	15	56.61965179	1078	174	205	1012	1.399999976	209.3000031	2.599999905	2.88499999	5	35	5	2.170000076
1202	U.guianensis	Clade4	-72.48083	2.47528	27.70282936	9.433667183	69.69316864	109.9116974	35.20000076	21.66399956	13.53600025	27.20199966	28.67000008	29.26333046	26.4706707	2713	385	15	56.05850983	1083	172	205	984	1.5	211.1000061	2.700000048	1.203999996	5.099999905	59	10	1.029999971
1203	U.guianensis	Clade4	-72.704722	2.514167	27.80467033	9.506666183	69.67653656	112.0157013	35.31999969	21.6760006	13.64400005	26.60199928	28.81999969	29.40600014	26.5633297	2793	410	14	56.58541107	1098	183	212	1040	1.399999976	204.1999969	2.599999905	2.88499999	5	35	5	2.170000076
1204	U.guianensis	Clade4	-72.75972	2.56111	27.55332947	9.269333839	70.20095062	107.8256989	34.77600098	21.5720005	13.20400047	27.04199982	28.52866936	29.09132957	26.34333038	2591	348	16	52.82223892	997	179	212	894	1.399999976	211.8000031	2.599999905	2.88499999	5	35	5	2.170000076
1205	U.guianensis	Clade4	-74.33333	2.58333	25.4659996	9.567333221	82.05259705	61.56745911	31.47999954	19.81999969	11.65999985	25.18066978	26.04599953	26.27267075	24.65867043	2186	272	53	41.1439209	773	242	273	645	1.100000024	211.3999939	2.599999905	1.203999996	5.099999905	59	10	1.029999971
1206	U.guianensis	Clade4	-72.710667	2.58575	27.78800011	9.28666687	70.14098358	107.4815979	35.04800034	21.80800056	13.23999977	27.29599953	28.74666977	29.31800079	26.57999992	2556	353	15	54.0365181	977	164	198	877	1.399999976	213.6999969	2.700000048	2.88499999	5	35	5	2.170000076
1207	U.guianensis	Clade4	-73.750833	2.728056	26.16116905	9.614999771	76.74807739	79.34851837	32.73600006	20.20800018	12.52799988	25.82799911	26.92200089	27.23332977	25.12599945	2406	318	38	45.78268814	893	221	260	785	1.200000048	214.3999939	2.599999905	1.203999996	5.099999905	59	10	1.029999971
1208	U.guianensis	Clade4	-57.117675	2.776403	26.08532906	8.987999916	79.23130035	57.49895096	32.38000107	21.0359993	11.34399986	25.73067093	26.92066956	26.92066956	25.55332947	1928	354	42	59.70933914	873	167	167	439	1.600000024	170.6000061	2.700000048	1.945000052	4.900000095	40	3	1.74000001
1209	U.guianensis	Clade4	-65.233333	2.833333	27.00333023	11.28199959	89.71056366	41.43262863	33.64799881	21.0720005	12.57600021	26.49267006	27.25132942	27.39266968	26.41267014	2583	366	103	40.09695816	996	354	384	895	1.399999976	201.3999939	2.799999952	2.438999891	4.699999809	31	3	1.850000024
1210	U.guianensis	Clade4	-72.91166	2.89194	27.32567024	9.725999832	71.34683228	104.251503	34.94400024	21.31200027	13.63199997	26.66200066	28.30800056	28.8220005	26.12133026	2758	377	21	54.79349136	1088	185	223	1060	1.399999976	196.6000061	2.599999905	1.649999976	5.099999905	41	5	1.149999976
1211	U.guianensis	Clade4	-57.21114	3.076823	26.01166916	9.009999275	79.03507233	59.55130005	32.34400177	20.94400024	11.39999962	25.6126709	26.87332916	26.87332916	25.47867012	1959	348	44	58.89554977	892	176	176	434	1.600000024	167.8999939	2.700000048	1.945000052	4.900000095	40	3	1.74000001
1212	U.guianensis	Clade4	-56.48333	3.09444	25.90467072	9.185333252	79.9002533	62.20436096	32.48400116	20.98800087	11.49600029	25.70133018	26.77466965	26.77466965	25.24200058	2103	380	45	56.52526093	911	178	178	529	1.700000048	171.3000031	2.599999905	1.203999996	5.099999905	59	10	1.029999971
1213	U.guianensis	Clade4	-70.267	3.15	26.56467056	8.944665909	76.29363251	80.86972809	33.22800064	21.50399971	11.72399998	25.53333092	27.24333	27.61000061	25.53333092	2726	417	33	55.14014053	1126	188	230	1126	1.700000048	210.5	2.700000048	2.88499999	5	35	5	2.170000076
1214	U.guianensis	Clade4	-58.8289	3.17167	26.71866989	8.241998672	78.64505005	60.64973831	32.4679985	21.98800087	10.47999954	26.14933014	27.36333084	27.59466934	26.14933014	1711	348	55	75.87399292	938	181	200	938	1.399999976	173.8000031	2.799999952	1.41900003	5	51	10	1.149999976
1215	U.guianensis	Clade4	-58.1802	3.35953	26.59082985	8.566999435	79.26535034	60.64284897	32.54800034	21.73999977	10.80799961	26.10667038	27.47867012	27.47867012	26.10667038	1902	366	56	65.91426086	940	199	199	940	1.399999976	169.8000031	2.799999952	1.945000052	4.900000095	40	3	1.74000001
1216	U.guianensis	Clade4	-61.416667	3.366667	26.95216942	9.230333328	84.96256256	62.06988907	32.60400009	21.73999977	10.86400032	26.12532997	27.31467056	27.43466949	26.04932976	1943	331	73	56.79442978	896	229	314	828	1.5	184.1000061	2.700000048	1.42900002	4.5	53	8	1.139999986
1217	U.guianensis	Clade4	-57.343333	3.37	25.99567032	9.048666	79.04145813	61.07302856	32.31999969	20.87199974	11.44799995	25.55133057	26.87532997	26.87532997	25.47467041	2007	357	48	58.52779007	922	186	186	438	1.600000024	168.5	2.700000048	1.945000052	4.900000095	40	3	1.74000001
1218	U.guianensis	Clade4	-61.565556	3.391944	26.71767044	9.210000038	85.34101105	61.03408813	32.30799866	21.51600075	10.79199982	25.91066933	27.0786705	27.21067047	25.8286705	2058	332	89	54.64308167	924	274	348	877	1.5	191.6999969	2.700000048	1.42900002	4.5	53	8	1.139999986
1219	U.guianensis	Clade4	-52.116667	3.433333	25.72732925	9.047332764	74.69727325	53.32455063	32.54399872	20.43199921	12.11200047	25.51799965	26.40266991	26.40933037	25.07933044	3000	475	63	53.08856964	1196	260	276	1003	1.5	164.8999939	2.799999952	1.42900002	4.5	53	8	1.139999986
1220	U.guianensis	Clade4	-53.71	3.51	24.91666985	9.271332741	79.92529297	48.91873169	31.45999908	19.86000061	11.60000038	24.83399963	25.57332993	25.57332993	24.3286705	2580	385	68	46.47021103	1014	257	257	765	1.700000048	167.3000031	2.700000048	1.203999996	5.099999905	59	10	1.029999971
1221	U.guianensis	Clade4	-58.2365	3.55067	26.55566978	8.547332764	79.55448151	60.39427185	32.5	21.75600052	10.74400043	26.09532928	27.44067001	27.44067001	26.06732941	1946	372	59	64.00359344	942	211	211	321	1.399999976	166.5	2.799999952	1.945000052	4.900000095	40	3	1.74000001
1222	U.guianensis	Clade4	-61.83333	3.58333	26.45750046	9.519000053	86.37930298	57.34572983	32.2120018	21.19199944	11.02000046	25.71866989	26.79199982	26.94667053	25.62199974	2160	356	87	51.19374084	938	267	355	898	1.700000048	192.8000031	2.599999905	3.686000109	4.900000095	36	3	2.829999924
1223	U.guianensis	Clade4	-62.833333	3.583333	22.84116936	9.996333122	87.93396759	39.20238113	28.72800064	17.36000061	11.36800003	22.41200066	22.92333031	23.18733025	22.33399963	2542	364	86	49.84403992	1091	305	523	1016	1.700000048	170.8999939	2.200000048	1.554999948	5.099999905	55	10	1.220000029
1224	U.guianensis	Clade4	-54.08	3.61	25.40299988	9.371333122	79.49891663	48.73569107	31.97200012	20.18400002	11.78800011	25.24132919	26.0993309	26.0993309	24.94132996	2531	380	63	45.67662048	983	248	248	722	1.700000048	172	2.799999952	1.945000052	4.900000095	40	3	1.74000001
1225	U.guianensis	Clade4	-53.966667	3.65	25.40833092	9.320666313	79.25737762	49.94585037	31.99200058	20.23200035	11.76000023	25.25132942	26.12199974	26.12199974	24.91666985	2564	399	76	45.00603104	992	267	267	733	1.700000048	169.8000031	2.799999952	1.203999996	5.099999905	59	10	1.029999971
1226	U.guianensis	Clade4	-54.083333	3.683333	25.3928299	9.286333084	78.72442627	50.47962952	31.97599983	20.18000031	11.79599953	25.20067024	26.11333084	26.11333084	24.94532967	2530	382	66	45.39049149	986	252	252	715	1.700000048	169.5	2.799999952	1.203999996	5.099999905	59	10	1.029999971
1227	U.guianensis	Clade4	-59.31027	3.75222	27.29483032	8.715000153	79.7784729	60.92314911	33.27199936	22.34799957	10.92399979	26.67333031	27.03733063	28.13932991	26.66600037	1636	357	58	72.28491211	849	194	219	806	1.399999976	167.3000031	2.799999952	1.945000052	4.900000095	40	3	1.74000001
1228	U.guianensis	Clade4	-70.25	3.783	26.41817093	8.934333801	75.68904114	84.34824371	33.14799881	21.34399986	11.8039999	25.35199928	27.10466957	27.48732948	25.35199928	2723	435	32	58.10791016	1157	181	210	1157	2	205.1000061	2.599999905	1.649999976	5.099999905	41	5	1.149999976
1229	U.guianensis	Clade4	-54.142243	3.806999	25.41132927	9.138667107	78.80879211	51.97454834	31.93199921	20.33600044	11.59599972	25.2053299	26.16132927	26.16132927	24.92267036	2494	366	72	43.30590057	953	262	262	696	1.700000048	171.6000061	2.799999952	1.945000052	4.900000095	40	3	1.74000001
1230	U.guianensis	Clade4	-58.7722	3.80972	26.76166916	8.313334465	79.78246307	57.3603096	32.4280014	22.00799942	10.42000008	26.32732964	27.59667015	27.59667015	26.32066917	1799	353	56	63.34809113	878	209	209	276	1.399999976	164.3999939	2.799999952	1.945000052	4.900000095	40	3	1.74000001
1231	U.guianensis	Clade4	-67.98585	3.824578	26.88316917	9.483667374	78.42925262	69.51428986	33.89199829	21.79999924	12.09200001	26.15332985	27.54866982	27.78800011	26.02199936	3007	456	71	53.97399902	1259	264	284	1236	1.5	202	2.799999952	0.902000129	5.300000191	86	12	0.620000005
1232	U.guianensis	Clade4	-53.39863	3.873242	25.44816971	9.032999992	78.65727234	49.88367844	31.86000061	20.37599945	11.48400021	25.43066978	26.05133057	26.05133057	24.81067085	2614	400	68	47.66149902	1050	266	266	759	1.700000048	171.1999969	2.799999952	1.945000052	4.900000095	40	3	1.74000001
1233	U.guianensis	Clade4	-53.24036	3.91451	25.30167007	8.907999992	78.33274078	50.24782181	31.66399956	20.29199982	11.37199974	25.29067039	25.90533066	25.90533066	24.66333008	2748	415	77	45.30395889	1063	290	290	804	1.600000024	170.5	2.700000048	1.945000052	4.900000095	40	3	1.74000001
1234	U.guianensis	Clade4	-73.563917	3.95075	25.49832916	8.966667175	76.32505035	84.06865692	31.79199982	20.04400063	11.74800014	25.12932968	26.28733063	26.65732956	24.46266937	3234	437	40	51.41194916	1250	222	291	1088	1.399999976	210.1999969	2.5	1.562000036	6.400000095	40	9	1.409999967
1235	U.guianensis	Clade4	-54.19142	3.96386	24.14833069	8.950666428	79.51907349	54.87598038	30.54800034	19.29199982	11.25599957	23.98332977	24.91467094	24.91467094	23.5446701	2573	361	85	41.31147003	977	294	294	718	1.700000048	167.8000031	2.599999905	1.945000052	4.900000095	40	3	1.74000001
1236	U.guianensis	Clade4	-73.365	4.06361	26.04949951	9.006999969	74.0951004	98.31761169	32.73600006	20.57999992	12.15600014	25.61400032	27.00667	27.40600014	24.84799957	3077	453	35	54.5443306	1226	198	253	1098	1.399999976	217.8000031	2.5	1.562000036	6.400000095	40	9	1.409999967
1237	U.guianensis	Clade4	-59.0667	4.08333	26.73917007	8.288333893	79.84905243	56.07083893	32.33599854	21.95599937	10.38000011	26.3306694	26.35333061	27.54932976	26.29533005	1784	336	60	64.96320343	877	204	239	257	1.5	172.3000031	2.799999952	1.945000052	4.900000095	40	3	1.74000001
1238	U.guianensis	Clade4	-59.05	4.16666	26.86300087	8.353333473	80.16634369	54.93378067	32.47999954	22.05999947	10.42000008	26.49333	26.45800018	27.65266991	26.40133095	1849	343	65	65.17324829	909	232	242	249	1.5	178.6000061	2.799999952	1.945000052	4.900000095	40	3	1.74000001
1239	U.guianensis	Clade4	-61.43	4.1702	25.67933083	9.696000099	86.66428375	55.87553024	31.52400017	20.33600044	11.18799973	24.98999977	26.00466919	26.19267082	24.86199951	2146	310	89	45.81539154	893	277	344	819	1.700000048	198.5	2.5	1.493000031	4.800000191	53	11	1.090000033
1240	U.guianensis	Clade4	-72.04216	4.17205	26.66716957	9.858333588	69.28826141	125.4216003	35.20000076	20.97200012	14.22799969	25.19932938	27.86866951	28.37999916	25.19932938	2496	437	10	65.78746033	1077	95	141	1077	1.899999976	217.6999969	2.599999905	1.649999976	5.099999905	41	5	1.149999976
1241	U.guianensis	Clade4	-58.933333	4.25	26.68283081	8.262332916	79.62927246	55.08216858	32.24399948	21.86800003	10.3760004	26.37266922	27.47200012	27.47200012	26.15999985	1926	371	65	65.79828644	952	230	230	270	1.5	176.3000031	2.799999952	1.41900003	5	51	10	1.149999976
1242	U.guianensis	Clade4	-54.25	4.33	26.02899933	8.747333527	79.84056854	56.41329956	32.26800156	21.31200027	10.95600033	25.83399963	26.81732941	26.81732941	25.4279995	2523	400	75	44.59313965	991	279	279	646	1.700000048	173.5	2.799999952	1.945000052	4.900000095	40	3	1.74000001
1243	U.guianensis	Clade4	-73.396695	4.458958	24.44766998	9.14533329	76.82572174	86.37801361	30.8239994	18.92000008	11.90400028	23.56933022	25.29866982	25.61133003	23.37199974	3657	540	55	53.35649872	1461	279	311	1309	1.299999952	201.6000061	2.299999952	1.41900003	5	51	10	1.149999976
1244	U.guianensis	Clade4	-58.833333	4.533333	26.63367081	8.399999619	80.03048706	56.850811	32.19200134	21.69599915	10.49600029	26.4386692	27.41600037	27.41600037	26.00667	2142	353	67	53.96585083	945	242	242	408	1.5	164.8999939	2.799999952	1.945000052	4.900000095	40	3	1.74000001
1245	U.guianensis	Clade4	-58.9135	4.68212	26.53849983	8.332333565	79.87283325	56.68529892	31.97999954	21.54800034	10.43200016	26.42466927	27.29199982	27.29199982	25.86733055	2216	370	70	53.67866135	999	274	274	429	1.5	165.3000031	2.799999952	1.945000052	4.900000095	40	3	1.74000001
1246	U.guianensis	Clade4	-56.210278	4.705	26.72467041	8.698666573	77.44538879	69.5308075	33.09199905	21.86000061	11.23200035	26.45466995	27.71533012	27.71533012	25.99533081	2152	335	65	48.10520935	891	226	226	483	1.700000048	182.3999939	2.799999952	1.42900002	4.5	53	8	1.139999986
1247	U.guianensis	Clade4	-58.71194	4.73305	26.50283051	8.307666779	79.60584259	58.27188873	31.96800041	21.53199959	10.43599987	26.37999916	27.28199959	27.28199959	25.80867004	2250	363	64	49.097229	955	264	264	474	1.5	164.6000061	2.799999952	1.945000052	4.900000095	40	3	1.74000001
1248	U.guianensis	Clade4	-52.338233	4.817423	25.9043293	7.770667076	74.86190796	40.19686127	31.7840004	21.40399933	10.38000011	25.81067085	26.44532967	26.44532967	25.48732948	3140	485	61	51.89646149	1242	265	265	941	2.200000048	166.1999969	2.799999952	1.493000031	4.800000191	53	11	1.090000033
1249	U.guianensis	Clade4	-53.72569	4.94635	25.8635006	8.362999916	79.40560913	52.92272186	31.8920002	21.36000061	10.53199959	25.79067039	26.53067017	26.5426693	25.24399948	2655	404	78	42.53862	1026	315	352	662	1.700000048	176.6000061	2.799999952	1.203999996	5.099999905	59	10	1.029999971
1250	U.guianensis	Clade4	-55.536944	4.949722	26.73250008	8.806999207	78.49375153	67.99176788	33.04800034	21.82799911	11.22000027	26.50132942	27.70000076	27.70000076	26.01066971	2267	337	79	44.09320831	906	277	277	506	1.700000048	180.1000061	2.799999952	1.945000052	4.900000095	40	3	1.74000001
1251	U.guianensis	Clade4	-58.616667	5.016667	26.55050087	8.373666763	79.14618683	60.65270996	32.05599976	21.47599983	10.57999992	26.51199913	27.32933044	27.32933044	25.79133034	2316	370	83	47.15962982	964	303	303	450	1.600000024	171.1000061	2.799999952	1.945000052	4.900000095	40	3	1.74000001
1252	U.guianensis	Clade4	-53.75	5.13	25.89817047	8.250333786	78.8449173	54.05836868	31.91600037	21.45199966	10.46399975	25.83132935	26.57066917	26.59600067	25.25600052	2669	391	82	42.34545898	1043	323	357	674	1.799999952	177.8999939	2.799999952	1.203999996	5.099999905	59	10	1.029999971
1253	U.guianensis	Clade4	-55.0735	5.159167	26.65449905	8.83433342	79.55991364	64.16812897	32.87599945	21.77199936	11.10400009	26.46467018	27.55200005	27.55200005	25.95800018	2318	335	94	40.82711029	902	317	317	506	1.700000048	184.1000061	2.799999952	1.203999996	5.099999905	59	10	1.029999971
1254	U.guianensis	Clade4	-55.046111	5.209444	26.66817093	8.812333107	79.21910095	64.28089142	32.88800049	21.76399994	11.1239996	26.45332909	27.56666946	27.56666946	25.97467041	2325	335	91	41.25130844	902	312	312	517	1.700000048	182.6999969	2.799999952	0.902000129	5.300000191	86	12	0.620000005
1255	U.guianensis	Clade4	-55.038056	5.263889	26.60217094	8.720999718	78.85170746	64.24894714	32.80400085	21.74399948	11.06000042	26.42066956	27.49933052	27.49933052	25.90933037	2283	330	84	41.45291901	895	309	309	500	1.700000048	184.3999939	2.799999952	0.902000129	5.300000191	86	12	0.620000005
1256	U.guianensis	Clade4	-52.827687	5.286755	25.86216927	7.724332809	75.34464264	43.84962082	31.5720005	21.31999969	10.25199986	25.82999992	26.40732956	26.40732956	25.3560009	2613	406	64	49.52054977	1036	251	251	777	2.400000095	178.8000031	2.799999952	1.493000031	4.800000191	53	11	1.090000033
1257	U.guianensis	Clade4	-64.21	5.33	26.01283073	10.60700035	84.693367	41.41624069	32.38000107	19.8560009	12.52400017	25.67333031	25.90399933	26.42933083	25.61532974	2838	446	47	62.24423981	1299	188	590	221	2.200000048	166	2.5	3.686000109	4.900000095	36	3	2.829999924
1258	U.guianensis	Clade4	-53.18333	5.35	25.96367073	7.739334106	75.96518707	52.17792892	31.74399948	21.55599976	10.18799973	26.03466988	26.51866913	26.59532928	25.26066971	2755	429	92	45.04438019	1067	328	329	773	2.200000048	169.5	2.799999952	1.493000031	4.800000191	53	11	1.090000033
1259	U.guianensis	Clade4	-54.037778	5.489167	26.35449982	8.187000275	78.00113678	59.08787155	32.43600082	21.94000053	10.49600029	26.17267036	27.14332962	27.14332962	25.70599937	2450	364	84	42.79861832	946	293	312	618	2.299999952	176.3999939	2.799999952	5.612999916	5	25	3	3.900000095
1260	U.guianensis	Clade4	-64.26055	5.49027	25.93116951	10.48167038	84.28486633	41.26205826	32.2480011	19.81200027	12.43599987	25.59466934	25.81266975	26.33532906	25.53266907	2803	482	42	64.139328	1297	172	595	206	2.299999952	167.1000061	2.5	3.686000109	4.900000095	36	3	2.829999924
1261	U.guianensis	Clade4	-55.214444	5.499167	26.84082985	8.831000328	78.17810822	67.19407654	33.12400055	21.82799911	11.29599953	26.65867043	27.77333069	27.77333069	26.11866951	2228	317	92	39.36967087	855	309	309	495	1.899999976	184.1999969	2.799999952	1.493000031	4.800000191	53	11	1.090000033
1262	U.guianensis	Clade4	-57.6667	5.55	26.92449951	9.085666656	76.58180237	67.10999298	33.2879982	21.42399979	11.86400032	26.73533058	27.87067032	27.87067032	26.16600037	2151	323	81	46.07791138	890	275	275	428	1.700000048	173.6000061	2.799999952	1.945000052	4.900000095	40	3	1.74000001
1263	U.guianensis	Clade4	-56.669167	5.7575	27.12133026	7.846666813	78.27879333	56.41328812	32.64400101	22.62000084	10.02400017	26.96533012	27.89800072	27.89800072	26.49267006	1998	298	75	43.55234146	806	260	260	420	2.299999952	179	2.799999952	5.612999916	5	25	3	3.900000095
1264	U.guianensis	Clade4	-55.866667	5.766667	26.85300064	7.637332916	77.05137634	62.79648972	32.40000153	22.48800087	9.912000656	26.6693306	27.7140007	27.7140007	26.1779995	1955	281	82	39.53377151	751	270	270	442	2.599999905	184.6999969	2.799999952	5.612999916	5	25	3	3.900000095
1265	U.guianensis	Clade4	-57.52	5.833333	26.96032906	8.261333466	78.38076782	57.19446945	32.62400055	22.08399963	10.53999996	26.82132912	27.76000023	27.76000023	26.29932976	1978	317	79	49.77230072	871	262	262	353	2	184.3000031	2.799999952	29.20599937	4.5	27	5	13.32999992
1266	U.guianensis	Clade4	-57.483333	5.866667	27.01000023	8.186665535	78.5668869	55.91193008	32.61600113	22.19599915	10.42000008	26.88400078	27.78733063	27.78733063	26.3626709	2021	303	77	45.44655991	850	298	298	356	2.099999905	184	2.799999952	5.612999916	5	25	3	3.900000095
1267	U.guianensis	Clade4	-58.55	5.98	26.53333092	7.91733408	80.72322083	53.56826019	31.71199989	21.90399933	9.808000565	26.36067009	27.26199913	27.26199913	25.92532921	1912	294	77	40.9172287	732	308	308	343	1.899999976	177.6000061	2.799999952	0.902000129	5.300000191	86	12	0.620000005
1268	U.guianensis	Clade4	-60.1167	6.08333	25.93383026	8.708333969	80.93247986	57.44023895	31.85199928	21.09199905	10.76000023	25.74399948	26.69667053	26.70000076	25.31867027	1958	300	90	37.74668884	743	340	389	359	1.899999976	167.6999969	2.700000048	1.203999996	5.099999905	59	10	1.029999971
1269	U.guianensis	Clade4	-61.45	6.21666	25.92250061	9.885000229	85.77749634	48.7436409	31.87599945	20.35199928	11.52400017	25.76199913	26.01466942	26.41333008	25.33867073	1945	291	67	46.21855927	836	292	376	368	2.299999952	182.5	2.599999905	1.203999996	5.099999905	59	10	1.029999971
1270	U.guianensis	Clade4	-64.527	6.328	26.53849983	10.09300041	83.24810028	44.93593979	32.7480011	20.62400055	12.1239996	26.28733063	26.32799911	27.00532913	26.02532959	2479	432	37	68.28292847	1191	132	448	205	2.599999905	164.6000061	2.5	1.203999996	5.099999905	59	10	1.029999971
1271	U.guianensis	Clade4	-61.15	6.33333	25.01416969	9.655666351	83.99153137	50.90901947	31.02400017	19.52799988	11.49600029	24.89332962	24.53266907	25.58799934	24.36199951	1805	306	50	50.05455017	759	204	396	245	2.200000048	168.6999969	2.5	1.41900003	5	51	10	1.149999976
1272	U.guianensis	Clade4	-64.98333	6.35	27.1013298	10.22867012	81.38658142	49.25011826	33.59600067	21.02799988	12.56799984	26.70332909	27.0426693	27.68333054	26.66867065	2451	427	29	70.6991806	1195	131	440	208	2.700000048	172.1000061	2.599999905	1.203999996	5.099999905	59	10	1.029999971
1273	U.guianensis	Clade4	-60.3783	6.35131	25.89982986	8.997666359	81.0892868	56.67602158	31.82799911	20.73200035	11.09599972	25.74533081	25.27799988	26.62667084	25.23332977	1923	322	51	54.06459045	846	243	333	331	2.099999905	169.8000031	2.700000048	1.203999996	5.099999905	59	10	1.029999971
1274	U.guianensis	Clade4	-74.5927	6.3876	26.34882927	9.704999924	90.02783966	33.90097046	31.81999969	21.04000092	10.77999973	25.92200089	26.51932907	26.63932991	25.85866928	2917	409	81	38.80686188	1022	366	617	962	1.100000024	210.6999969	2.700000048	2.196000099	5	42	5	1.639999986
1275	U.guianensis	Clade4	-73.334542	6.438094	22.27433014	10.54399967	82.01616669	56.35633087	29.05200005	16.19599915	12.85599995	22.2073307	22.25667	22.67667007	21.79067039	1963	277	64	43.11196899	658	254	539	574	1	210.3999939	2.099999905	2.249000072	4.800000191	62	11	1.940000057
1276	U.guianensis	Clade4	-74.550697	6.466166	26.43250084	9.711666107	90.59391022	33.22792816	31.8560009	21.13599968	10.72000027	26.00600052	26.61532974	26.71866989	25.95466995	2903	402	106	37.22623825	998	378	613	922	1.100000024	211.3999939	2.700000048	2.196000099	5	42	5	1.639999986
1277	U.guianensis	Clade4	-60.3768	6.52144	25.49749947	8.800333023	81.18388367	56.26498032	31.29599953	20.45599937	10.84000015	25.4006691	24.84399986	26.20067024	24.81067085	1910	297	75	41.43848038	755	281	434	345	2.099999905	167.8000031	2.599999905	1.077999949	6.199999809	65	10	0.949999988
1278	U.guianensis	Clade4	-64.61666	6.63333	26.47216988	9.879667282	82.88311005	48.16936111	32.58399963	20.66399956	11.92000008	26.15266991	26.31666946	27.04067039	25.97599983	2130	384	31	71.59738922	1056	95	382	166	2.700000048	166.6999969	2.5	1.41900003	5	51	10	1.149999976
1279	U.guianensis	Clade4	-73.85321	6.65183	27.83283043	10.36032963	91.36097717	30.61256981	33.73199844	22.3920002	11.34000015	27.41467094	28.02267075	28.18267059	27.41467094	2709	399	80	44.0324707	1015	296	352	1015	1.200000048	204.5	2.900000095	2.196000099	5	42	5	1.639999986
1280	U.guianensis	Clade4	-73.725817	6.733964	27.70266914	10.51533031	92.20742798	30.91257095	33.63999939	22.23600006	11.40400028	27.28733063	27.88400078	28.0613308	27.28733063	2641	383	88	43.69515991	955	300	349	955	1.299999952	203.1000061	2.900000095	2.196000099	5	42	5	1.639999986
1281	U.guianensis	Clade4	-73.591534	6.736697	26.79966927	10.06466961	91.79737854	29.65217018	32.41999817	21.45599937	10.96399975	26.41333008	26.93132973	27.12467003	26.41333008	2455	372	56	44.54376984	943	273	307	943	1.200000048	201.6000061	2.799999952	5.922999859	5.099999905	44	9	3.690000057
1282	U.guianensis	Clade4	-73.677739	6.761026	27.58449936	10.60167027	92.5424881	30.61779976	33.55599976	22.10000038	11.45600033	27.17532921	27.75333023	27.94067001	27.17532921	2585	399	51	46.51340866	987	268	311	987	1.299999952	202.6999969	2.900000095	2.196000099	5	42	5	1.639999986
1283	U.guianensis	Clade4	-73.738257	6.781345	27.7036705	10.57732964	92.2978363	31.07831001	33.68399811	22.22400093	11.46000004	27.28333092	27.88800049	28.06533051	27.28333092	2721	428	49	47.39236069	1058	284	319	1058	1.299999952	202.8999939	2.900000095	2.196000099	5	42	5	1.639999986
1284	U.guianensis	Clade4	-59.7417	6.79167	26.11899948	7.938000202	79.95568085	53.98260117	31.50799942	21.57999992	9.927998543	26.00600052	25.48600006	26.82732964	25.48600006	1786	320	56	50.97692108	773	241	389	241	2	175.1999969	2.700000048	1.203999996	5.099999905	59	10	1.029999971
1285	U.guianensis	Clade4	-65.241667	6.8025	27.10283089	9.887666702	80.94029999	53.54116821	33.41600037	21.20000076	12.2159996	26.61133003	27.13266945	27.79800034	26.61133003	2127	368	23	71.7124176	1051	94	363	1051	2.799999952	168.3999939	2.599999905	1.203999996	5.099999905	59	10	1.029999971
1286	U.guianensis	Clade4	-63.16666	6.81666	26.35199928	9.802000046	82.70334625	58.4367218	32.60400009	20.75200081	11.85200024	25.87332916	26.23666954	27.1486702	25.86000061	1736	287	36	61.30828857	775	114	308	163	2.700000048	186.3000031	2.5	3.686000109	4.900000095	36	3	2.829999924
1287	U.guianensis	Clade4	-74.25	6.916667	27.94617081	10.60566998	90.70874023	32.41444016	33.91999817	22.22800064	11.69200039	27.48533058	28.04133034	28.29199982	27.48533058	3080	440	60	48.94694138	1137	255	559	1137	1.299999952	204.5	3	1.269000053	5.900000095	35	5	1.200000048
1288	U.guianensis	Clade4	-74.62814	6.97376	25.01733017	9.363332748	91.86943817	31.95396996	30.25600052	20.06399918	10.19200039	24.82132912	25.18066978	25.3113308	24.56533051	3367	443	108	38.74549103	1168	396	862	932	1.200000048	209.1999969	2.599999905	2.196000099	5	42	5	1.639999986
1289	U.guianensis	Clade4	-73.583223	6.981186	27.58449936	11.02499962	92.58482361	28.86442947	33.70800018	21.79999924	11.90799999	27.20133018	27.70332909	27.91867065	27.20133018	2537	395	59	47.73664856	961	249	518	961	1.299999952	199.8000031	2.900000095	2.196000099	5	42	5	1.639999986
1290	U.guianensis	Clade4	-74.244944	7.002802	27.84482956	10.40100002	90.82256317	33.39271164	33.73600006	22.2840004	11.45199966	27.37532997	27.9279995	28.20266914	27.37532997	3040	449	60	49.6702919	1181	254	537	1181	1.299999952	204.1000061	3	1.269000053	5.900000095	35	5	1.200000048
1291	U.guianensis	Clade4	-73.914169	7.007778	28.11249924	10.98167038	90.1318512	34.11727142	34.45600128	22.27199936	12.18400002	27.6353302	28.31867027	28.50867081	27.6353302	2688	395	50	46.83625031	967	241	281	967	1.299999952	202.1000061	3	1.269000053	5.900000095	35	5	1.200000048
1292	U.guianensis	Clade4	-73.707022	7.036674	27.94667053	11.37866974	91.67471313	31.72156906	34.37200165	21.95999908	12.4119997	27.51532936	28.11000061	28.30932999	27.51532936	2656	381	50	46.59357071	949	267	277	949	1.299999952	200.6999969	2.900000095	2.196000099	5	42	5	1.639999986
1293	U.guianensis	Clade4	-65.9119	7.0758	27.3571701	10.35433006	77.68858337	67.03926849	34.58399963	21.25600052	13.32800007	26.63999939	27.69532967	28.24867058	26.63999939	1878	344	16	79.46475983	978	57	330	978	2.799999952	172.5	2.5	1.077999949	6.199999809	65	10	0.949999988
1294	U.guianensis	Clade4	-74.601111	7.076945	26.09049988	9.609000206	91.09783173	32.21070099	31.48800087	20.94000053	10.54800034	25.68799973	26.00132942	26.40266991	25.64599991	3203	434	79	43.35300827	1105	329	571	925	1.200000048	206.1000061	2.700000048	2.196000099	5	42	5	1.639999986
1295	U.guianensis	Clade4	-74.175	7.0783	27.93700027	10.46932983	90.62787628	32.92641068	33.87599945	22.3239994	11.55200005	27.47533035	28.02333069	28.29999924	27.47533035	2875	449	52	52.02954102	1134	224	502	1134	1.299999952	204.8000031	3	1.269000053	5.900000095	35	5	1.200000048
1296	U.guianensis	Clade4	-74.68007	7.09689	25.23550034	9.363666534	92.01715851	32.4278183	30.47599983	20.29999924	10.17599964	25.04533005	25.39599991	25.55467033	24.7840004	3325	417	73	42.04771042	1152	320	858	926	1.200000048	211.1000061	2.599999905	2.196000099	5	42	5	1.639999986
1297	U.guianensis	Clade4	-74.1032	7.104933	28.08883095	10.72167015	90.158638	33.02402115	34.2120018	22.31999969	11.8920002	27.80467033	28.19132996	28.4573307	27.62532997	2863	460	35	54.99248886	1118	198	503	1112	1.299999952	207	3	1.269000053	5.900000095	35	5	1.200000048
1298	U.guianensis	Clade4	-73.76083	7.1555	27.97682953	11.66499996	90.62306213	31.71550941	34.60400009	21.73200035	12.87199974	27.53532982	28.12733078	28.34267044	27.53532982	2696	404	54	47.8669014	979	253	511	979	1.399999976	199.3000031	2.900000095	2.196000099	5	42	5	1.639999986
1299	U.guianensis	Clade4	-75.050556	7.216667	23.58933067	8.190666199	88.49035645	38.0664711	28.29999924	19.04400063	9.255998611	23.33600044	23.42200089	24.07332993	23.11800003	3377	430	74	44.65871048	1241	324	836	861	1.200000048	210.5	2.400000095	4.269999981	5	37	5	4.039999962
1300	U.guianensis	Clade4	-74.035583	7.243633	28.15782928	10.78367043	88.76905823	34.58898926	34.44400024	22.29599953	12.14799976	27.67867088	28.26667023	28.55999947	27.67867088	2637	440	33	55.0280304	946	173	497	946	1.399999976	208.6000061	3	1.269000053	5.900000095	35	5	1.200000048
1301	U.guianensis	Clade4	-73.889756	7.254339	28.10567093	11.17399979	88.34599304	34.42671967	34.63999939	21.99200058	12.64799976	27.8113308	28.23332977	28.51866913	27.63932991	2767	425	36	52.56983948	1038	185	514	1036	1.399999976	208.6999969	3	1.269000053	5.900000095	35	5	1.200000048
1302	U.guianensis	Clade4	-74.595	7.2866	25.42317009	9.178999901	91.38789368	33.61521912	30.60000038	20.55599976	10.04399967	25.21666908	25.58867073	25.75867081	24.96467018	3333	474	103	42.82728958	1206	335	783	1046	1.299999952	204.1999969	2.599999905	2.196000099	5	42	5	1.639999986
1303	U.guianensis	Clade4	-74.8346	7.293242	26.71216965	9.525667191	90.75521088	37.35652161	32.13199997	21.63599968	10.49600029	26.49933052	26.89133072	27.13400078	26.21533012	3794	504	85	47.81594086	1394	296	884	1101	1.299999952	208.3999939	2.799999952	4.269999981	5	37	5	4.039999962
1304	U.guianensis	Clade4	-75.07353	7.30242	24.58432961	8.456666946	88.60714722	38.86883926	29.5	19.95599937	9.544000626	24.3133297	24.7946701	25.08867073	24.11532974	3643	491	77	48.21633148	1304	289	859	1038	1.299999952	212.3999939	2.599999905	4.269999981	5	37	5	4.039999962
1305	U.guianensis	Clade4	-60.4667	7.36667	25.77000046	8.579333305	81.27448273	55.41783905	31.33200073	20.77599907	10.55599976	25.78000069	25.07732964	26.41600037	25.04999924	1754	311	79	45.18915176	703	263	423	310	2.200000048	174	2.599999905	1.077999949	6.199999809	65	10	0.949999988
1306	U.guianensis	Clade4	-73.890881	7.40033	28.23749924	10.73167038	86.10131073	35.66397858	34.67599869	22.21199989	12.46399975	27.77400017	28.32666969	28.67333031	27.77400017	2573	394	35	54.70006943	971	166	456	971	1.5	208.1999969	3	1.269000053	5.900000095	35	5	1.200000048
1307	U.guianensis	Clade4	-63.22	7.45	26.04000092	9.93999958	80.73423767	66.58541107	32.59600067	20.2840004	12.31200027	25.6060009	25.79932976	26.8939991	25.34799957	1645	286	31	69.04251862	829	105	251	152	2.799999952	182.1000061	2.400000095	1.203999996	5.099999905	59	10	1.029999971
1308	U.guianensis	Clade4	-75.2542	7.46136	26.6970005	9.730666161	85.65727997	51.53902817	32.70399857	21.34399986	11.35999966	26.22867012	27.00532913	27.43132973	26.16533089	3111	405	55	50.2149086	1139	222	767	888	1.399999976	206.8000031	2.900000095	4.269999981	5	37	5	4.039999962
1309	U.guianensis	Clade4	-63.3333	7.4667	26.31900024	10.06132984	80.25950623	67.49450684	33.04000092	20.50399971	12.53600025	25.88332939	26.08466911	27.18799973	25.62266922	1528	254	30	68.63526154	760	95	243	138	2.900000095	182.8000031	2.400000095	1.41900003	5	51	10	1.149999976
1310	U.guianensis	Clade4	-63.1622	7.4803	25.63717079	9.514333725	80.46629333	65.11753845	31.86800003	20.04400063	11.82400036	25.22666931	25.3626709	26.46266937	24.94400024	1614	265	33	62.09756088	746	106	297	153	2.799999952	181.1999969	2.400000095	1.41900003	5	51	10	1.149999976
1311	U.guianensis	Clade4	-73.976389	7.505278	28.22916985	10.47033024	84.84873199	39.40052032	34.65999985	22.31999969	12.34000015	27.90266991	28.30867004	28.71800041	27.73800087	3001	456	36	55.32909012	1158	201	500	1155	1.5	208	3	1.269000053	5.900000095	35	5	1.200000048
1312	U.guianensis	Clade4	-75.13333	7.53333	24.9375	8.626333237	87.20514679	41.66368103	30.13199997	20.23999977	9.892000198	24.63999939	25.19267082	25.49467087	24.46733093	3180	427	77	50.48905945	1201	271	778	761	1.399999976	210.3000031	2.599999905	4.269999981	5	37	5	4.039999962
1313	U.guianensis	Clade4	-67.16667	7.58333	27.4260006	9.343999863	70.78788757	80.67138672	34.79999924	21.60000038	13.19999981	26.52599907	27.92933083	28.53532982	26.52599907	1633	307	3	86.26454926	878	22	99	878	3	206.6999969	2.599999905	1.379999995	5.900000095	37	9	1.399999976
1314	U.guianensis	Clade4	-60.0667	7.63333	26.08416939	8.054333687	80.4467926	52.34000015	31.34399986	21.33200073	10.01200008	26.04800034	25.80932999	26.70400047	25.43000031	1934	316	69	44.16600037	772	270	453	287	2.099999905	176.3000031	2.700000048	1.203999996	5.099999905	59	10	1.029999971
1315	U.guianensis	Clade4	-72.620833	7.681111	21.89299965	9.28666687	84.9493866	44.93255997	27.23600006	16.30400085	10.93200016	22.06933022	21.49732971	22.26399994	21.23133087	1459	203	48	42.60150909	539	180	471	189	1.299999952	187.1999969	2.099999905	4.269999981	5	37	5	4.039999962
1316	U.guianensis	Clade4	-59.93333	7.68333	26.15167046	7.983334064	80.25064087	52.24430847	31.38400078	21.43600082	9.947999954	26.11000061	25.49399948	26.76932907	25.49399948	1889	301	70	43.17675018	741	268	455	268	2.099999905	175.5	2.700000048	1.203999996	5.099999905	59	10	1.029999971
1317	U.guianensis	Clade4	-75.583516	7.762786	26.5368309	9.465666771	84.75702667	42.4819603	32.63600159	21.46800041	11.16800022	26.74732971	26.89999962	27.13866997	26.15600014	2530	313	41	47.85641098	861	200	408	664	1.5	213.1999969	2.799999952	4.269999981	5	37	5	4.039999962
1318	U.guianensis	Clade4	-75.01601	7.83728	27.95966911	10.33199978	86.47471619	42.3874588	34.38399887	22.43600082	11.94799995	27.79599953	28.37332916	28.55867004	27.51267052	2631	391	42	53.9196701	1076	199	292	623	1.600000024	209.3000031	3	2.196000099	5	42	5	1.639999986
1319	U.guianensis	Clade4	-75.112373	7.9239	27.72916985	10.29432964	85.35932159	44.44532013	34.23600006	22.1760006	12.06000042	27.3560009	28.20266914	28.37733078	27.28866959	2518	394	36	56.12049103	1042	170	294	835	1.700000048	209.3999939	3	1.269000053	5.900000095	35	5	1.200000048
1320	U.guianensis	Clade4	-75.546224	7.926918	27.34432983	9.852666855	83.32771301	42.00136185	33.77199936	21.94799995	11.82400036	27.16600037	27.79533005	27.96533012	26.98200035	2123	294	49	50.30278015	799	156	309	630	1.600000024	212.8000031	2.900000095	1.269000053	4.900000095	49	9	1.399999976
1321	U.guianensis	Clade4	-75.213298	7.962199	27.50349998	10.20232964	83.62568665	44.91114044	34.11999893	21.92000008	12.19999981	27.25867081	27.98399925	28.17667007	27.10199928	2541	365	42	55.61608887	1018	155	318	809	1.700000048	209.8999939	2.900000095	1.269000053	5.900000095	35	5	1.200000048
1322	U.guianensis	Clade4	-76.11679	8.01102	26.22732925	8.238666534	91.4188385	23.30764008	30.83600044	21.8239994	9.012001038	26.20800018	26.34466934	26.54133034	26.00933075	2165	278	40	49.16630173	795	171	541	481	1.799999952	215.3999939	2.799999952	1.654000044	5.099999905	45	5	1.399999976
1323	U.guianensis	Clade4	-76.2015	8.0159	26.68050003	8.067000389	92.08904266	21.88335991	31.12000084	22.36000061	8.760000229	26.5340004	26.81067085	26.98266983	26.48133087	2321	314	44	52.30736923	828	165	585	780	1.899999976	216.3999939	2.900000095	1.269000053	4.900000095	49	9	1.399999976
1324	U.guianensis	Clade4	-75.090089	8.023644	27.76350021	10.17967033	85.08579254	45.40961838	34.2120018	22.24799919	11.96399975	27.49533081	28.26000023	28.43466949	27.30332947	3043	423	41	60.35948944	1262	167	341	990	1.700000048	208.1000061	3	1.269000053	5.900000095	35	5	1.200000048
1325	U.guianensis	Clade4	-75.13708	8.04942	27.51516914	10.23099995	84.10884857	45.66944122	34.09199905	21.9279995	12.16399956	27.27466965	28.00066948	28.19132996	27.05932999	2380	367	33	59.92919922	1008	137	277	767	1.700000048	209.5	2.900000095	2.196000099	5	42	5	1.639999986
1326	U.guianensis	Clade4	-61.73	8.07	25.20816994	9.239666939	82.91159058	55.21366119	30.84000015	19.69599915	11.14400005	25.18199921	24.62932968	25.70999908	24.43066978	1603	264	66	47.67588043	675	210	440	247	2.400000095	173.6000061	2.5	1.203999996	5.099999905	59	10	1.029999971
1327	U.guianensis	Clade4	-72.803086	8.081389	24.44317055	9.391666412	82.8481369	55.87152863	29.97599983	18.63999939	11.33600044	24.55732918	23.91666985	24.92066956	23.6420002	1843	239	65	40.64812088	651	239	435	261	1.5	185.1000061	2.400000095	0.578000009	5.699999809	84	12	0.519999981
1328	U.guianensis	Clade4	-75.93877	8.25185	27.3484993	9.026332855	88.25119781	25.8241806	32.62400055	22.39599991	10.22799969	27.32066917	27.55533028	27.69267082	27.05999947	1679	227	29	56.82471085	664	104	194	531	1.899999976	213.8999939	2.900000095	1.674999952	6.400000095	40	5	1.409999967
1329	U.guianensis	Clade4	-74.561356	8.339856	27.88032913	10.38599968	87.83828735	38.8966713	34.12400055	22.29999924	11.82400036	27.51799965	28.26600075	28.46533012	27.49533081	3270	470	36	60.5359993	1356	142	360	1248	1.899999976	204.1000061	3	1.269000053	5.900000095	35	5	1.200000048
1330	U.guianensis	Clade4	-72.61362	8.51511	27.89767075	9.565333366	84.38014221	53.02632904	33.48400116	22.14800072	11.33600044	28.04667091	27.38666916	28.30666924	27.11067009	2685	381	77	43.28174973	999	289	910	365	1.799999952	184.6999969	2.900000095	1.269000053	5.900000095	35	5	1.200000048
1331	U.guianensis	Clade4	-75.201411	8.550658	27.84199905	9.831999779	81.71542358	40.31156158	34.2519989	22.21999931	12.03199959	27.71467018	28.15732956	28.41867065	27.42066956	2384	396	26	70.6712265	1100	91	192	866	2	210	2.900000095	1.269000053	5.900000095	35	5	1.200000048
1332	U.guianensis	Clade4	-74.264724	8.566003	28.20332909	10.54533005	86.80715942	40.2050209	34.57600021	22.4279995	12.14799976	27.8646698	28.49933052	28.73666954	27.73399925	2716	437	21	62.55743027	1112	118	323	1093	2	208.3000031	2.900000095	1.269000053	5.900000095	35	5	1.200000048
1333	U.guianensis	Clade4	-72.833336	9.166667	27.07432938	9.948666573	84.22509003	45.57225037	32.67599869	20.86400032	11.81200027	27.32332993	26.69000053	27.45400047	26.4260006	2660	409	47	55.64624023	1001	184	738	198	2.200000048	192	2.700000048	1.203999996	5.099999905	59	10	1.029999971
1334	U.guianensis	Clade4	-72.55	9.43333	28.15183067	10.22832966	83.13014221	49.34041977	33.9640007	21.65999985	12.3039999	28.23133087	27.64332962	28.5806694	27.43000031	1548	237	41	49.22312164	615	130	424	188	2.400000095	191.3000031	2.799999952	1.269000053	5.900000095	35	5	1.200000048
1335	U.guianensis	Clade4	-72.91666	9.58333	26.02499962	10.06999969	83.44381714	42.8171196	31.59199905	19.52400017	12.06799984	25.90200043	25.71332932	26.41600037	25.45199966	1938	338	27	68.55973053	825	112	484	116	2.400000095	203.8999939	2.5	2.196000099	5	42	5	1.639999986
1336	U.tomentosa	Clade4	-63.86666	-17.53333	24.24183083	10.4563303	63.7115097	226.8253937	31.54000092	15.12800026	16.41200066	26.40732956	22.23999977	26.40732956	21.07132912	1649	273	58	51.52050018	722	198	722	206	2.799999952	187	2.599999905	2.196000099	5	42	5	1.639999986
1337	U.tomentosa	Clade4	-66.61666	-15.16666	25.65533066	10.05266953	65.05740356	160.1255035	32.64799881	17.19599915	15.45199966	26.9006691	23.3873291	27.06599998	23.3873291	1932	294	53	59.57175064	858	170	585	170	2.5	159	2.799999952	2.196000099	5	42	5	1.639999986
1338	U.tomentosa	Clade4	-63.55	-14.91666	25.73800087	10.31132984	65.84503937	130.1963959	32.84000015	17.18000031	15.65999985	26.53866959	24.01000023	26.99600029	23.8646698	1444	236	24	65.36530304	662	92	486	134	2.900000095	141.1999969	2.900000095	1.945000052	4.900000095	40	3	1.74000001
1339	U.tomentosa	Clade4	-67.65277	-14.61416	24.95332909	10.42467022	66.09603882	161.0590057	31.87199974	16.10000038	15.77200031	26.28266907	23.3853302	26.36133003	22.65666962	1888	290	67	52.63908005	803	210	690	229	2.200000048	172.6999969	2.799999952	2.196000099	5	42	5	1.639999986
1340	U.tomentosa	Clade4	-67.76666	-14.45	24.66666985	10.56667042	66.65825653	156.9515991	31.60400009	15.75199986	15.85200024	25.96467018	23.14666939	26.03667068	22.43333054	1874	288	67	53.2759819	801	209	692	218	2.099999905	170.3999939	2.700000048	1.633999944	6.5	45	9	1.309999943
1341	U.tomentosa	Clade4	-67.911111	-14.42	24.7053299	10.49600029	67.19590759	153.7843933	31.53199959	15.9119997	15.61999989	25.98800087	23.21467018	26.05200005	22.51466942	1869	285	67	53.55752945	801	209	696	214	2.099999905	180	2.700000048	2.196000099	5	42	5	1.639999986
1342	U.tomentosa	Clade4	-68.848889	-13.03	25.2698307	10.3303299	71.00861359	109.9520035	31.86400032	17.31599998	14.54800034	26.05067062	23.7140007	26.20466995	23.69599915	2233	337	67	56.61634064	967	210	708	245	1.600000024	149.6000061	2.799999952	1.639999986	4.800000191	43	9	1.519999981
1343	U.tomentosa	Clade4	-73.36444	-12.72972	21.51366997	12.15600014	86.95279694	53.63130188	28.45599937	14.47599983	13.97999954	21.67333031	20.80599976	22.05732918	20.80599976	1558	237	32	57.34738159	703	138	430	138	1.5	173.3999939	2	1.136000037	6.599999905	56	11	1
1344	U.tomentosa	Clade4	-69.07937	-12.60687	25.38433075	10.35332966	72.07833862	102.0715027	31.92399979	17.55999947	14.36400032	26.05999947	23.95800018	26.26799965	23.8986702	2083	316	54	58.57648087	905	173	668	211	1.399999976	145.6999969	2.799999952	1.373999953	4.900000095	52	10	1.25999999
1345	U.tomentosa	Clade4	-70.639074	-11.849152	24.55367088	10.60332966	74.7977829	91.75493622	31.06800079	16.8920002	14.17599964	25.18532944	23.22999954	25.34333038	23.22999954	2673	372	75	49.46326828	1063	264	842	264	1	150.3999939	2.599999905	2.644000053	5.199999809	44	9	2.319999933
1346	U.tomentosa	Clade4	-75.5773	-10.18729	20.83883095	12.00566959	83.32639313	49.28892899	27.51600075	13.1079998	14.40799999	20.78532982	20.17733002	21.40332985	20.17733002	1212	169	36	51.0814209	493	112	293	112	1.799999952	154	2	2.249000072	4.800000191	62	11	1.940000057
1347	U.tomentosa	Clade4	-75.550556	-10.0725	22.51333046	12.07666969	84.5941925	45.3008194	29.20800018	14.93200016	14.27600002	22.48200035	21.90533066	23.02799988	21.90533066	1653	223	52	49.37295914	651	160	416	160	1.700000048	160.1999969	2.200000048	2.249000072	4.800000191	62	11	1.940000057
1348	U.tomentosa	Clade4	-75.021944	-9.668889	26.23133087	11.01200008	86.79065704	33.51213837	32.40000153	19.71199989	12.68799973	26.39133072	25.74200058	26.52132988	25.74200058	2278	323	68	42.68780899	842	272	667	272	1.200000048	148.8999939	2.700000048	2.196000099	5	42	5	1.639999986
1349	U.tomentosa	Clade4	-75.777778	-9.145	23.4185009	11.96500015	87.03085327	35.19462967	30.15600014	16.40800095	13.74800014	23.07266998	23.18799973	23.8626709	23.07266998	2456	306	90	41.33049011	884	302	616	884	1.399999976	144.6000061	2.200000048	2.249000072	4.800000191	62	11	1.940000057
1350	U.tomentosa	Clade4	-75.008889	-9.135	26.55566978	11.08067036	89.36022949	22.79549026	32.62799835	20.22800064	12.39999962	26.59733009	26.38266945	26.75532913	26.24200058	2928	376	91	41.03540039	1046	351	798	355	1.100000024	141.6999969	2.799999952	2.196000099	5	42	5	1.639999986
1351	U.tomentosa	Clade4	-75.488889	-9.017778	26.3228302	11.625	88.82182312	18.89230919	32.84799957	19.76000023	13.0880003	26.26199913	26.23732948	26.53800011	26.15200043	4920	584	149	40.76622009	1724	551	1352	615	1.200000048	141.8999939	2.700000048	2.196000099	5	42	5	1.639999986
1352	U.tomentosa	Clade4	-62.045833	-8.932778	25.40833092	11.29333019	70.93802643	41.73387146	33.14799881	17.22800064	15.92000008	25.40266991	24.99933052	25.80732918	24.84466934	2300	344	19	60.78945923	965	107	564	187	1	129.1000061	3	1.42900002	4.5	53	8	1.139999986
1353	U.tomentosa	Clade4	-75.041944	-8.870833	26.67617035	11.37767029	88.47329712	19.96767998	33.04000092	20.18000031	12.85999966	26.69000053	26.56732941	26.86866951	26.42532921	2994	364	105	38.25809097	1033	381	831	382	1	141.3000031	2.799999952	2.196000099	5	42	5	1.639999986
1354	U.tomentosa	Clade4	-74.75	-8.83333	26.28499985	10.99199963	86.87954712	30.4862709	32.4679985	19.81599998	12.65200043	26.45999908	25.83933067	26.50399971	25.83933067	2047	266	71	40.19676971	715	249	681	249	1	140.6999969	2.799999952	1.269000053	5.900000095	35	5	1.200000048
1355	U.tomentosa	Clade4	-71.199722	-8.345278	24.84033012	10.21467018	79.38037872	59.87519836	30.6760006	17.80800056	12.86800003	25.13866997	23.94532967	25.39266968	23.94532967	2087	278	55	47.79243088	778	197	658	197	0.800000012	127.5	2.900000095	1.062000036	6.300000191	67	11	0.769999981
1356	U.tomentosa	Clade4	-76.607222	-7.924722	22.81716919	11.50032997	89.09461212	28.04496002	29.04800034	16.13999939	12.90799999	22.70400047	22.50532913	23.1760006	22.50532913	1790	212	86	29.31430054	585	266	514	266	1.5	147.1999969	2.200000048	1.674999952	6.400000095	40	5	1.409999967
1357	U.tomentosa	Clade4	-76.191389	-7.589444	24.74716949	11.6856699	88.2869873	33.18164825	31.23200035	17.99600029	13.23600006	24.58666992	24.39266968	25.16533089	24.39266968	2056	239	98	27.90167999	644	317	611	317	1.200000048	153.3999939	2.5	1.674999952	6.400000095	40	5	1.409999967
1358	U.tomentosa	Clade4	-76.008611	-7.341667	25.98450089	11.52433014	88.53972626	34.83874893	32.37200165	19.3560009	13.01599979	25.87866974	25.56999969	26.41066933	25.56999969	1771	216	79	28.75149918	561	273	516	273	1	152.1000061	2.700000048	1.674999952	6.400000095	40	5	1.409999967
1359	U.tomentosa	Clade4	-79.833333	-6.766667	21.84733009	9.655334473	59.67449951	249.4259949	30.68000031	14.5	16.18000031	24.98800087	19.56599998	25.10466957	19.10667038	44	16	1	91.97886658	28	3	24	3	4	186.1000061	2.299999952	0.259000003	6.699999809	90	12	0.319999993
1360	U.tomentosa	Clade4	-76.06	-6.56	26.64432907	11.22799969	87.52729034	38.62517929	32.92399979	20.09600067	12.82800007	26.5426693	26.17267036	27.11866951	26.17267036	1866	248	83	30.45049095	622	286	508	286	0.899999976	143.1000061	2.799999952	2.249000072	4.800000191	62	11	1.940000057
1361	U.tomentosa	Clade4	-75.583333	-4.983333	26.83933067	9.940666199	84.99201202	30.57048035	32.70000076	21.00399971	11.6960001	26.76733017	26.45400047	27.10532951	26.39999962	2288	254	112	22.16382027	679	406	638	497	0.899999976	134.5	2.900000095	1.269000053	5.900000095	35	5	1.200000048
1362	U.tomentosa	Clade4	-78.316667	-4.916667	24.73483086	10.51632977	87.43211365	45.74209976	30.62000084	18.59199905	12.02799988	24.75799942	24.39599991	25.16467094	24.08600044	2080	241	137	21.79228973	692	431	549	550	1.5	156.1000061	2.400000095	2.249000072	4.800000191	62	11	1.940000057
1363	U.tomentosa	Clade4	-74.350556	-4.895278	26.69949913	9.868332863	83.48842621	39.3812294	32.50400162	20.68400002	11.81999969	26.79067039	26.16732979	27.10733032	26.16732979	2400	248	115	23.50354004	719	398	675	398	0.800000012	126	3	1.639999986	4.800000191	43	9	1.519999981
1364	U.tomentosa	Clade4	-65.23	-4.8875	26.39332962	9.33133316	83.64408875	28.72582054	32.06000137	20.90399933	11.15600014	26.37133026	26.41333008	26.74666977	26.03667068	2433	315	90	41.1866684	901	299	498	408	1	126	3.200000048	1.023000002	5.199999809	53	10	0.930000007
1365	U.tomentosa	Clade4	-78.6383	-4.4717	22.52532959	10.76667023	87.5908432	30.51833916	28.78800011	16.49600029	12.29199982	22.73266983	22.15867043	22.75867081	22.0786705	1627	180	101	18.87520981	513	322	384	373	1.700000048	153.5	2.099999905	2.196000099	5	42	5	1.639999986
1366	U.tomentosa	Clade4	-78.002222	-4.439167	25.8948307	10.28899956	88.69827271	33.7963295	31.7159996	20.11599922	11.60000038	25.86400032	25.74333	26.16666985	25.3853302	2205	242	152	16.89431953	689	471	519	551	1.299999952	139.6000061	2.599999905	2.196000099	5	42	5	1.639999986
1367	U.tomentosa	Clade4	-78.6667	-4.3333	22.98032951	10.88199997	87.98512268	30.51865005	29.28000069	16.91200066	12.36800003	23.19532967	22.59799957	23.19532967	22.52667046	1679	185	106	18.83727074	533	337	533	386	1.700000048	152.1000061	2.099999905	2.196000099	5	42	5	1.639999986
1368	U.tomentosa	Clade4	-73.305763	-4.333104	26.38417053	9.696333885	84.14034271	41.77581024	32	20.47599983	11.52400017	26.51600075	25.94799995	26.83600044	25.80599976	2532	270	121	23.81448936	764	421	682	432	0.800000012	124	3	1.203999996	5.099999905	59	10	1.029999971
1369	U.tomentosa	Clade4	-78.6167	-4.2833	22.01166916	10.44132996	87.30211639	28.5782795	28.24399948	16.2840004	11.96000004	22.14800072	21.8873291	22.2773304	21.59399986	1600	171	107	16.91684914	491	341	364	394	1.700000048	142.5	2	2.196000099	5	42	5	1.639999986
1370	U.tomentosa	Clade4	-69.942481	-4.182394	26.60816956	8.063000679	79.86331177	42.44382858	31.48800087	21.3920002	10.09599972	26.68532944	26.03866959	27.04667091	26.03067017	2991	332	150	25.93354988	948	488	711	589	1.100000024	131.5	3	2.88499999	5	35	5	2.170000076
1371	U.tomentosa	Clade4	-78.17611	-4.05972	23.9904995	10.43966961	88.6520462	30.37799072	29.99200058	18.2159996	11.77600002	23.9659996	24.12866974	24.30133057	23.53866959	2067	216	135	15.70565033	635	429	491	541	1.399999976	146.3000031	2.299999952	2.249000072	4.800000191	62	11	1.940000057
1372	U.tomentosa	Clade4	-78.642167	-4.038639	23.75749969	10.88833046	88.29332733	31.99502945	30.02400017	17.69199944	12.33199978	23.96733093	23.96999931	23.99132919	23.27532959	1898	200	136	15.36106968	573	416	428	478	1.5	151.6999969	2.299999952	2.196000099	5	42	5	1.639999986
1373	U.tomentosa	Clade4	-78.5558	-3.6258	23.62150002	10.61767006	88.51006317	33.31658173	29.77199936	17.77599907	11.99600029	23.6013298	23.88199997	23.95133018	23.12266922	1746	196	114	17.95742035	541	367	396	427	1.399999976	153.6999969	2.299999952	2.196000099	5	42	5	1.639999986
1374	U.tomentosa	Clade4	-52.210278	-3.198611	26.11866951	10.10667038	80.64687347	61.53968048	32.91999817	20.38800049	12.53199959	25.48133087	26.91333008	26.93733025	25.40933037	1984	369	37	73.35043335	975	121	150	936	1.700000048	154.3999939	2.900000095	1.815999985	5.699999809	32	3	1.5
1375	U.tomentosa	Clade4	-65.33	-2.65	26.67749977	8.889668465	88.08627319	25.30628014	31.92399979	21.83200073	10.09200001	26.57467079	26.64133072	26.99267006	26.37733078	3429	377	199	20.79063988	1066	616	739	838	1.200000048	136.8999939	3.099999905	1.269000053	5.900000095	35	5	1.200000048
1376	U.tomentosa	Clade4	-54.7083	-2.4431	26.43400002	7.641333103	76.8127594	63.63351059	31.74799919	21.79999924	9.947999954	25.88866997	27.16867065	27.25732994	25.88866997	2084	375	32	71.12082672	1014	129	145	1014	1.399999976	156.3000031	3	1.269000053	5.900000095	35	5	1.200000048
1377	U.tomentosa	Clade4	-79.33	-1.65	23.11083031	8.63299942	79.05677795	80.81192017	28.62400055	17.70400047	10.92000008	23.84066963	22.18132973	24.0720005	22.18132973	1986	471	8	109.717598	1268	37	1235	37	1.399999976	135.5	2.5	1.371999979	6.599999905	38	5	1.289999962
1378	U.tomentosa	Clade4	-71.556944	-1.025	26.24732971	8.592000008	84.7337265	53.01760864	31.22400093	21.08399963	10.14000034	26.37400055	26.64732933	26.69799995	25.46199989	2861	315	194	17.10359955	897	591	670	712	1	140.6999969	2.900000095	2.88499999	5	35	5	2.170000076
1379	U.tomentosa	Clade4	-76.72666	-0.72555	24.86849976	9.41566658	87.63651276	49.22249985	30.30400085	19.55999947	10.74400043	24.50799942	25.28067017	25.37733078	24.17933083	3554	381	224	17.68458939	1085	689	753	963	1.100000024	153.8999939	2.700000048	1.203999996	5.099999905	59	10	1.029999971
1380	U.tomentosa	Clade4	-76.39444	-0.67778	25.10400009	9.433332443	86.70343781	51.93722916	30.60400009	19.72400093	10.88000011	24.74066925	25.56800079	25.65266991	24.38067055	3333	357	203	18.33021927	1020	631	695	903	1	153.1000061	2.700000048	1.269000053	5.900000095	35	5	1.200000048
1381	U.tomentosa	Clade4	-72.30617	-0.64783	26.35567093	8.758666992	82.84777069	61.12940979	31.60000038	21.02799988	10.57199955	26.17399979	26.86800003	26.94667053	25.46733093	2704	298	146	22.22772026	847	475	551	759	1	151.1999969	2.900000095	2.88499999	5	35	5	2.170000076
1382	U.tomentosa	Clade4	-76.45	-0.633	25.08099937	9.407333374	87.04045868	51.90058136	30.54000092	19.73200035	10.80799961	24.71533012	25.53466988	25.62866974	24.36000061	3341	356	205	18.01663971	1020	640	703	897	1	152.6999969	2.700000048	1.269000053	5.900000095	35	5	1.200000048
1383	U.tomentosa	Clade4	-76.076944	-0.494722	25.27783012	9.291666985	83.95072937	56.38217926	30.92000008	19.85199928	11.06799984	24.90200043	25.80332947	25.89533043	24.50066948	3182	342	183	20.94766045	994	565	634	868	1	150.3999939	2.700000048	1.269000053	5.900000095	35	5	1.200000048
1384	U.tomentosa	Clade4	-76.66666	-0.33333	24.93000031	9.369333267	87.46576691	49.22000885	30.39599991	19.68400002	10.71199989	24.55400085	25.32933044	25.46067047	24.26733017	3427	353	223	16.93666077	1040	687	831	871	1	152.6999969	2.700000048	0.310000002	5.300000191	78	11	0.370000005
1385	U.tomentosa	Clade4	-51.209167	-0.025833	26.69383049	8.634333611	78.46540833	69.88474274	32.97999954	21.97599983	11.00399971	25.94532967	27.61733055	27.61733055	25.88999939	2402	368	35	61.10522842	1034	151	151	964	1.799999952	164.3000031	3	1.42900002	4.5	53	8	1.139999986
1386	U.tomentosa	Clade4	-76.333333	-0.016667	25.12117004	9.370333672	86.82665253	53.76012039	30.64800072	19.8560009	10.79199982	24.73732948	25.57933044	25.71199989	24.42667007	3582	380	206	21.47043991	1118	650	747	900	1	153.5	2.700000048	1.654000044	5.099999905	45	5	1.399999976
1387	U.tomentosa	Clade4	-66.16666	0.83333	26.31850052	10.39299965	90.94326782	33.8676796	32.20399857	20.77599907	11.42800045	25.87599945	26.5293293	26.61532974	25.8306694	2948	367	181	26.69992065	1024	569	622	929	1.200000048	155.1999969	3	0.661000013	5.699999809	88	12	0.460000008
1388	U.tomentosa	Clade4	-75.585361	1.746222	23.24150085	9.192333221	87.84722137	36.88370895	28.78000069	18.31599998	10.46399975	22.83732986	23.61667061	23.63467026	22.69667053	2357	268	118	27.94593048	791	382	454	721	1	184.8000031	2.299999952	4.269999981	5	37	5	4.039999962
1389	U.tomentosa	Clade4	-73.39193	2.23682	26.55916977	9.43900013	75.31918335	82.65422058	33.13199997	20.60000038	12.53199959	25.91732979	27.29800034	27.67200089	25.49732971	2445	323	29	49.9590416	922	181	221	884	1.299999952	212.8000031	2.700000048	1.203999996	5.099999905	59	10	1.029999971
1390	U.tomentosa	Clade4	-74.33333	2.58333	25.4659996	9.567333221	82.05259705	61.56745911	31.47999954	19.81999969	11.65999985	25.18066978	26.04599953	26.27267075	24.65867043	2186	272	53	41.1439209	773	242	273	645	1.100000024	211.3999939	2.599999905	1.203999996	5.099999905	59	10	1.029999971
1391	U.tomentosa	Clade4	-75.312286	3.071243	26.92917061	11.2263298	85.09954834	55.73939133	34.31600189	21.12400055	13.19200039	26.36800003	27.73732948	27.73732948	26.36800003	1662	237	49	43.6420517	601	188	188	601	1.100000024	204.6999969	2.5	1.674999952	6.400000095	40	5	1.409999967
1392	U.tomentosa	Clade4	-75.452056	3.103667	22.70516968	9.538999557	85.56690979	39.54436874	28.90800095	17.76000023	11.14799976	22.26399994	23.08600044	23.24333	22.26399994	1916	255	57	40.42319107	674	234	268	674	1.100000024	195.8000031	2	4.269999981	5	37	5	4.039999962
1393	U.tomentosa	Clade4	-61.429167	3.356944	26.95216942	9.230333328	84.96256256	62.06988907	32.60400009	21.73999977	10.86400032	26.12532997	27.31467056	27.43466949	26.04932976	1943	331	73	56.79442978	896	229	314	828	1.5	184.1000061	2.700000048	1.42900002	4.5	53	8	1.139999986
1394	U.tomentosa	Clade4	-54.183333	3.833333	25.62516975	9.109000206	78.66149902	52.88529968	32.13600159	20.55599976	11.57999992	25.41600037	26.38999939	26.38999939	25.12733078	2495	377	69	44.36724091	968	260	260	691	1.700000048	171.3000031	2.799999952	1.945000052	4.900000095	40	3	1.74000001
1395	U.tomentosa	Clade4	-53.24036	3.91451	25.30167007	8.907999992	78.33274078	50.24782181	31.66399956	20.29199982	11.37199974	25.29067039	25.90533066	25.90533066	24.66333008	2748	415	77	45.30395889	1063	290	290	804	1.600000024	170.5	2.700000048	1.945000052	4.900000095	40	3	1.74000001
[truncated: 49 more rows]
